# Supplementary material for: (Z)-1,2:5,6-Di-O-isopropyl­idene-α-d-ribo-hexofuranos-3-ulose O-benzyl­oxime
Source: Acta Crystallogr Sect E Struct Rep Online. 2009 Feb 28;65(Pt 3):o633. doi: 10.1107/S1600536809006333 (PMC2968566; doi:10.1107/S1600536809006333)
Supplement: Supplementary file 1 [file e-65-0o633-sup1.cif]

##############################################################################
###                                                                        ###
###        Electronic paper (Acta Crystallographica Section E)             ###
###                                                                        ###
##############################################################################
#                                                                            #
# This CIF contains the data in a paper accepted for publication in Acta     #
# Crystallographica Section E. It conforms to the requirements of Notes      #
# for Authors for Section E, and has been peer reviewed under the auspices   #
# of the IUCr Commission on Journals.                                        #
#                                                                            #
# Full details of the Crystallographic Information File format               #
# are given in the paper "The Crystallographic Information File (CIF):       #
# a New Standard Archive File for Crystallography" by S. R. Hall, F. H.      #
# Allen and I. D. Brown [Acta Cryst. (1991), A47, 655-685].                  #
#                                                                            #
# The current version of the core CIF dictionary is obtainable from          #
# ftp://ftp.iucr.org/pub/cif_core.dic. The current version number is 2.4.    #
#                                                                            #
# Software is freely available for graphical display of the structure(s) in  #
# this CIF.  For information consult the CIF home page http://www.iucr.org/  #
# cif/home.html                                                              #
#                                                                            #
# This file may be used for bona fide research purposes within the           #
# scientific community so long as proper attribution is given to the journal # 
# article from which it was obtained.                                        #
#                                                                            #
##############################################################################
                                             
data_I
_audit_creation_method     SHELXL-97
_chemical_name_systematic
;
(<i>Z</i>)-1,2:5,6-Di-<i>O</i>-isopropylidene-\a-D-<i>ribo</i>-
hexofuranos-3-ulose <i>O</i>-benzyloxime
;
_chemical_name_common     ?
_chemical_formula_moiety     'C19 H25 N O6'
_chemical_formula_sum     'C19 H25 N O6'
_chemical_formula_iupac     'C19 H25 N O6'
_chemical_formula_weight     363.40
_chemical_melting_point     403.0(10)
_symmetry_cell_setting     monoclinic
_symmetry_space_group_name_H-M     'P 21'
_symmetry_space_group_name_Hall     'P 2yb'
loop_
    _symmetry_equiv_pos_as_xyz
    'x, y, z'
    '-x, y+1/2, -z'
_cell_length_a     11.8012(12)
_cell_length_b     6.0019(5)
_cell_length_c     13.7021(11)
_cell_angle_alpha     90.00
_cell_angle_beta     95.122(11)
_cell_angle_gamma     90.00
_cell_volume     966.64(15)
_cell_formula_units_Z     2
_cell_measurement_reflns_used     1353
_cell_measurement_theta_min     1.9
_cell_measurement_theta_max     28.2
_cell_measurement_temperature     293(2)
_exptl_crystal_description     prism
_exptl_crystal_colour     colourless
_exptl_crystal_size_max     0.30
_exptl_crystal_size_mid     0.05
_exptl_crystal_size_min     0.04
_exptl_crystal_density_diffrn     1.249
_exptl_crystal_density_meas     ?
_exptl_crystal_density_method     'not measured'
_exptl_crystal_F_000     388
_exptl_absorpt_coefficient_mu     0.093
_exptl_absorpt_correction_type     none
_exptl_absorpt_process_details     ?
_exptl_absorpt_correction_T_min     ?
_exptl_absorpt_correction_T_max     ?
_exptl_special_details
;
;
_diffrn_ambient_temperature     293(2)
_diffrn_radiation_type     MoK\a
_diffrn_radiation_wavelength     0.71073
_diffrn_radiation_source     'fine-focus sealed tube'
_diffrn_radiation_monochromator     graphite
_diffrn_measurement_device_type     'Stoe IPDS'
_diffrn_measurement_method     \f
_diffrn_detector_area_resol_mean     6.0
_diffrn_reflns_number     9449
_diffrn_reflns_av_R_equivalents     0.1038
_diffrn_reflns_av_sigmaI/netI     0.0689
_diffrn_reflns_theta_min     2.99
_diffrn_reflns_theta_max     28.21
_diffrn_reflns_theta_full     28.21
_diffrn_measured_fraction_theta_max     0.983
_diffrn_measured_fraction_theta_full     0.983
_diffrn_reflns_limit_h_min     -15
_diffrn_reflns_limit_h_max     15
_diffrn_reflns_limit_k_min     -7
_diffrn_reflns_limit_k_max     7
_diffrn_reflns_limit_l_min     -18
_diffrn_reflns_limit_l_max     17
_diffrn_standards_number     0
_diffrn_standards_interval_count     ?
_diffrn_standards_interval_time     ?
_diffrn_standards_decay_%     .
_refine_special_details
;
Refinement of <i>F</i>^2^ against ALL reflections. The weighted <i>R</i>-factor
<i>wR</i> and goodness of fit <i>S</i> are based on <i>F</i>^2^, conventional
<i>R</i>-factors <i>R</i> are based on <i>F</i>, with <i>F</i> set to zero for
negative <i>F</i>^2^. The threshold expression of <i>F</i>^2^ > 2\s
(<i>F</i>^2^) is used only for calculating <i>R</i>-factors(gt) <i>etc</i>.
and is not relevant to the choice of reflections for refinement.
<i>R</i>-factors based on <i>F</i>^2^ are statistically about twice as large
as those based on <i>F</i>, and <i>R</i>-factors based on ALL data will be
even larger.
;
_reflns_number_total     2558
_reflns_number_gt     2023
_reflns_threshold_expression     I>2\s(I)
_refine_ls_structure_factor_coef     Fsqd
_refine_ls_matrix_type     full
_refine_ls_R_factor_all     0.0653
_refine_ls_R_factor_gt     0.0522
_refine_ls_wR_factor_gt     0.1234
_refine_ls_wR_factor_ref     0.1314
_refine_ls_goodness_of_fit_ref     0.994
_refine_ls_restrained_S_all     0.994
_refine_ls_number_reflns     2558
_refine_ls_number_parameters     235
_refine_ls_number_restraints     1
_refine_ls_hydrogen_treatment     constr
_refine_ls_weighting_scheme     calc
_refine_ls_weighting_details
                 'calc w=1/[\s^2^(Fo^2^)+(0.0808P)^2^] where P=(Fo^2^+2Fc^2^)/3'
_atom_sites_solution_hydrogens     geom
_atom_sites_solution_primary     direct
_atom_sites_solution_secondary     difmap
_refine_ls_shift/su_max     0.000
_refine_ls_shift/su_mean     0.000
_refine_diff_density_max     0.306
_refine_diff_density_min     -0.286
_refine_ls_extinction_method     none
_refine_ls_extinction_coef     ?
_refine_ls_abs_structure_details     ?
_refine_ls_abs_structure_Flack     .
loop_
    _atom_type_symbol
    _atom_type_description
    _atom_type_scat_dispersion_real
    _atom_type_scat_dispersion_imag
    _atom_type_scat_source
    'C' 'C' 0.0033 0.0016
                         'International Tables Vol C Tables 4.2.6.8 and 6.1.1.4'
    'H' 'H' 0.0000 0.0000
                         'International Tables Vol C Tables 4.2.6.8 and 6.1.1.4'
    'N' 'N' 0.0061 0.0033
                         'International Tables Vol C Tables 4.2.6.8 and 6.1.1.4'
    'O' 'O' 0.0106 0.0060
                         'International Tables Vol C Tables 4.2.6.8 and 6.1.1.4'
_computing_data_collection
                             'EXPOSE in <i>IPDS Software</i> (Stoe & Cie, 1997)'
_computing_cell_refinement     'CELL in <i>IPDS Software</i> (Stoe & Cie, 1997)'
_computing_data_reduction
                          'INTEGRATE in <i>IPDS Software</i> (Stoe & Cie, 1997)'
_computing_structure_solution     'SHELXS97 (Sheldrick, 2008)'
_computing_structure_refinement     'SHELXL97 (Sheldrick, 2008)'
_computing_molecular_graphics     'XP (Siemens, 1990)'
_computing_publication_material
        'PLATON (Spek, 2009), XP (Siemens, 1990) and SHELXL97 (Sheldrick, 2008)'
loop_
    _atom_site_type_symbol
    _atom_site_label
    _atom_site_fract_x
    _atom_site_fract_y
    _atom_site_fract_z
    _atom_site_U_iso_or_equiv
    _atom_site_adp_type
    _atom_site_calc_flag
    _atom_site_refinement_flags
    _atom_site_occupancy
    _atom_site_disorder_assembly
    _atom_site_disorder_group
    N N1 -0.06053(17) 0.2232(4) 0.27810(14) 0.0389(4) Uani d . 1 . .
    O O1 0.02900(13) 0.5554(3) 0.09073(11) 0.0389(4) Uani d . 1 . .
    O O2 0.11981(15) 0.8375(3) 0.18283(13) 0.0445(4) Uani d . 1 . .
    O O3 0.07981(16) 0.6561(4) 0.32044(12) 0.0510(5) Uani d . 1 . .
    O O4 -0.06093(18) 0.2884(3) 0.37689(13) 0.0477(4) Uani d . 1 . .
    O O5 -0.21517(14) 0.5609(3) 0.09506(14) 0.0469(4) Uani d . 1 . .
    O O6 -0.34050(19) 0.2785(5) 0.0706(3) 0.1008(12) Uani d . 1 . .
    C C1 0.01554(19) 0.7319(4) 0.15833(17) 0.0371(5) Uani d . 1 . .
    H H1 -0.0423 0.8385 0.1321 0.044 Uiso calc R 1 . .
    C C2 -0.01695(19) 0.6276(4) 0.25278(17) 0.0363(5) Uani d . 1 . .
    H H2 -0.0841 0.7001 0.2758 0.044 Uiso calc R 1 . .
    C C3 -0.04108(17) 0.3891(4) 0.22521(16) 0.0325(4) Uani d . 1 . .
    C C4 -0.03742(18) 0.3679(4) 0.11580(16) 0.0334(4) Uani d . 1 . .
    H H4 0.0012 0.2294 0.1004 0.040 Uiso calc R 1 . .
    C C5 -0.15390(19) 0.3778(4) 0.05929(18) 0.0384(5) Uani d . 1 . .
    H H5 -0.1455 0.3985 -0.0106 0.046 Uiso calc R 1 . .
    C C6 -0.2320(2) 0.1834(5) 0.0731(3) 0.0554(7) Uani d . 1 . .
    H H6A -0.2283 0.0754 0.0208 0.067 Uiso calc R 1 . .
    H H6B -0.2119 0.1103 0.1354 0.067 Uiso calc R 1 . .
    C C7 0.1722(2) 0.7382(5) 0.27004(19) 0.0457(6) Uani d . 1 . .
    C C8 0.2295(3) 0.9206(6) 0.3320(3) 0.0664(9) Uani d . 1 . .
    H H8A 0.2656 0.8576 0.3913 0.100 Uiso calc R 1 . .
    H H8B 0.1738 1.0280 0.3479 0.100 Uiso calc R 1 . .
    H H8C 0.2857 0.9922 0.2963 0.100 Uiso calc R 1 . .
    C C9 0.2493(3) 0.5495(8) 0.2465(3) 0.0773(10) Uani d . 1 . .
    H H9A 0.2837 0.4860 0.3063 0.116 Uiso calc R 1 . .
    H H9B 0.3076 0.6048 0.2084 0.116 Uiso calc R 1 . .
    H H9C 0.2058 0.4375 0.2099 0.116 Uiso calc R 1 . .
    C C10 -0.0865(2) 0.0973(5) 0.43327(18) 0.0494(6) Uani d . 1 . .
    H H10A -0.0655 0.1285 0.5020 0.059 Uiso calc R 1 . .
    H H10B -0.0403 -0.0266 0.4146 0.059 Uiso calc R 1 . .
    C C11 -0.2096(2) 0.0296(5) 0.42074(18) 0.0452(6) Uani d . 1 . .
    C C12 -0.2392(3) -0.1738(7) 0.4566(4) 0.0787(12) Uani d . 1 . .
    H H12 -0.1830 -0.2674 0.4856 0.094 Uiso calc R 1 . .
    C C13 -0.3520(3) -0.2411(8) 0.4502(4) 0.0966(15) Uani d . 1 . .
    H H13 -0.3711 -0.3789 0.4751 0.116 Uiso calc R 1 . .
    C C14 -0.4337(3) -0.1078(10) 0.4081(4) 0.0921(14) Uani d . 1 . .
    H H14 -0.5095 -0.1515 0.4058 0.111 Uiso calc R 1 . .
    C C15 -0.4060(3) 0.0900(11) 0.3690(5) 0.114(2) Uani d . 1 . .
    H H15 -0.4623 0.1795 0.3376 0.137 Uiso calc R 1 . .
    C C16 -0.2925(3) 0.1590(7) 0.3761(3) 0.0835(12) Uani d . 1 . .
    H H16 -0.2738 0.2956 0.3498 0.100 Uiso calc R 1 . .
    C C17 -0.3326(2) 0.5127(6) 0.0709(3) 0.0613(8) Uani d . 1 . .
    C C18 -0.3984(3) 0.6133(11) 0.1487(4) 0.1084(18) Uani d . 1 . .
    H H18A -0.3931 0.7728 0.1458 0.163 Uiso calc R 1 . .
    H H18B -0.3674 0.5623 0.2119 0.163 Uiso calc R 1 . .
    H H18C -0.4767 0.5693 0.1380 0.163 Uiso calc R 1 . .
    C C19 -0.3701(3) 0.5986(8) -0.0303(3) 0.0872(12) Uani d . 1 . .
    H H19A -0.3649 0.7582 -0.0307 0.131 Uiso calc R 1 . .
    H H19B -0.4473 0.5545 -0.0481 0.131 Uiso calc R 1 . .
    H H19C -0.3218 0.5378 -0.0765 0.131 Uiso calc R 1 . .
loop_
    _atom_site_aniso_label
    _atom_site_aniso_U_11
    _atom_site_aniso_U_22
    _atom_site_aniso_U_33
    _atom_site_aniso_U_12
    _atom_site_aniso_U_13
    _atom_site_aniso_U_23
    N1 0.0444(10) 0.0412(10) 0.0313(9) -0.0039(8) 0.0040(8) -0.0003(8)
    O1 0.0417(8) 0.0452(9) 0.0306(7) -0.0071(7) 0.0083(6) 0.0006(7)
    O2 0.0443(9) 0.0466(10) 0.0421(9) -0.0176(7) 0.0019(7) 0.0041(8)
    O3 0.0495(9) 0.0706(12) 0.0317(8) -0.0259(9) -0.0027(7) 0.0008(8)
    O4 0.0652(11) 0.0476(9) 0.0312(8) -0.0141(8) 0.0090(8) -0.0014(7)
    O5 0.0343(8) 0.0513(10) 0.0536(10) 0.0019(8) -0.0047(7) -0.0090(9)
    O6 0.0367(10) 0.0663(15) 0.199(4) -0.0063(11) 0.0061(15) 0.0190(19)
    C1 0.0360(10) 0.0364(10) 0.0383(12) -0.0056(9) 0.0007(9) 0.0028(10)
    C2 0.0349(10) 0.0418(11) 0.0323(11) -0.0041(9) 0.0042(8) -0.0050(9)
    C3 0.0275(9) 0.0375(10) 0.0324(11) 0.0007(8) 0.0023(8) -0.0014(9)
    C4 0.0361(10) 0.0327(10) 0.0317(10) -0.0012(8) 0.0050(8) -0.0017(9)
    C5 0.0398(11) 0.0413(11) 0.0335(11) -0.0010(10) -0.0002(9) -0.0070(10)
    C6 0.0411(12) 0.0512(15) 0.0721(19) -0.0080(12) -0.0050(13) -0.0109(14)
    C7 0.0400(12) 0.0549(14) 0.0416(13) -0.0101(11) 0.0001(10) 0.0039(12)
    C8 0.0580(16) 0.077(2) 0.0614(19) -0.0270(16) -0.0088(15) -0.0039(16)
    C9 0.0561(17) 0.089(3) 0.086(2) 0.0134(19) -0.0004(17) 0.001(2)
    C10 0.0557(14) 0.0593(16) 0.0330(12) -0.0121(13) 0.0026(10) 0.0076(12)
    C11 0.0511(13) 0.0508(14) 0.0350(11) -0.0015(11) 0.0108(10) 0.0022(11)
    C12 0.0552(17) 0.073(2) 0.108(3) -0.0078(16) 0.0104(18) 0.038(2)
    C13 0.061(2) 0.089(3) 0.141(4) -0.019(2) 0.015(2) 0.039(3)
    C14 0.0490(17) 0.114(3) 0.115(4) -0.004(2) 0.016(2) 0.008(3)
    C15 0.0470(18) 0.126(4) 0.169(5) 0.019(2) 0.009(2) 0.051(4)
    C16 0.0572(18) 0.075(2) 0.119(3) 0.0096(17) 0.017(2) 0.036(2)
    C17 0.0320(11) 0.0644(18) 0.086(2) 0.0029(12) -0.0023(12) 0.0015(17)
    C18 0.060(2) 0.151(5) 0.118(4) 0.038(3) 0.028(2) 0.013(4)
    C19 0.0623(18) 0.092(3) 0.100(3) 0.007(2) -0.0366(19) 0.001(2)
_geom_special_details
;
All e.s.d.'s (except the e.s.d. in the dihedral angle between two l.s. planes)
are estimated using the full covariance matrix. The cell e.s.d.'s are taken
into account individually in the estimation of e.s.d.'s in distances, angles
and torsion angles; correlations between e.s.d.'s in cell parameters are only
used when they are defined by crystal symmetry. An approximate (isotropic)
treatment of cell e.s.d.'s is used for estimating e.s.d.'s involving l.s.
planes.
;
loop_
    _geom_bond_atom_site_label_1
    _geom_bond_atom_site_label_2
    _geom_bond_site_symmetry_2
    _geom_bond_distance
    _geom_bond_publ_flag
    N1 C3 . 1.265(3) ?
    N1 O4 . 1.410(3) ?
    O1 C1 . 1.425(3) ?
    O1 C4 . 1.431(3) ?
    O2 C1 . 1.398(3) ?
    O2 C7 . 1.426(3) ?
    O3 C2 . 1.416(3) ?
    O3 C7 . 1.429(3) ?
    O4 C10 . 1.430(3) ?
    O5 C17 . 1.426(3) ?
    O5 C5 . 1.426(3) ?
    O6 C6 . 1.400(4) ?
    O6 C17 . 1.409(4) ?
    C1 C2 . 1.518(3) ?
    C1 H1 . 0.9800 ?
    C2 C3 . 1.501(3) ?
    C2 H2 . 0.9800 ?
    C3 C4 . 1.509(3) ?
    C4 C5 . 1.517(3) ?
    C4 H4 . 0.9800 ?
    C5 C6 . 1.509(4) ?
    C5 H5 . 0.9800 ?
    C6 H6A . 0.9700 ?
    C6 H6B . 0.9700 ?
    C7 C9 . 1.506(5) ?
    C7 C8 . 1.508(4) ?
    C8 H8A . 0.9600 ?
    C8 H8B . 0.9600 ?
    C8 H8C . 0.9600 ?
    C9 H9A . 0.9600 ?
    C9 H9B . 0.9600 ?
    C9 H9C . 0.9600 ?
    C10 C11 . 1.504(4) ?
    C10 H10A . 0.9700 ?
    C10 H10B . 0.9700 ?
    C11 C16 . 1.352(4) ?
    C11 C12 . 1.373(5) ?
    C12 C13 . 1.386(5) ?
    C12 H12 . 0.9300 ?
    C13 C14 . 1.343(7) ?
    C13 H13 . 0.9300 ?
    C14 C15 . 1.354(7) ?
    C14 H14 . 0.9300 ?
    C15 C16 . 1.397(6) ?
    C15 H15 . 0.9300 ?
    C16 H16 . 0.9300 ?
    C17 C18 . 1.501(6) ?
    C17 C19 . 1.508(5) ?
    C18 H18A . 0.9600 ?
    C18 H18B . 0.9600 ?
    C18 H18C . 0.9600 ?
    C19 H19A . 0.9600 ?
    C19 H19B . 0.9600 ?
    C19 H19C . 0.9600 ?
loop_
    _geom_angle_atom_site_label_1
    _geom_angle_atom_site_label_2
    _geom_angle_atom_site_label_3
    _geom_angle_site_symmetry_1
    _geom_angle_site_symmetry_3
    _geom_angle
    _geom_angle_publ_flag
    C3 N1 O4 . . 110.36(19) ?
    C1 O1 C4 . . 109.48(16) ?
    C1 O2 C7 . . 108.55(18) ?
    C2 O3 C7 . . 109.31(17) ?
    N1 O4 C10 . . 108.36(18) ?
    C17 O5 C5 . . 106.0(2) ?
    C6 O6 C17 . . 110.3(2) ?
    O2 C1 O1 . . 110.25(18) ?
    O2 C1 C2 . . 105.44(18) ?
    O1 C1 C2 . . 107.37(19) ?
    O2 C1 H1 . . 111.2 ?
    O1 C1 H1 . . 111.2 ?
    C2 C1 H1 . . 111.2 ?
    O3 C2 C3 . . 113.8(2) ?
    O3 C2 C1 . . 104.96(18) ?
    C3 C2 C1 . . 103.64(19) ?
    O3 C2 H2 . . 111.3 ?
    C3 C2 H2 . . 111.3 ?
    C1 C2 H2 . . 111.3 ?
    N1 C3 C2 . . 130.3(2) ?
    N1 C3 C4 . . 121.7(2) ?
    C2 C3 C4 . . 107.98(19) ?
    O1 C4 C3 . . 103.72(17) ?
    O1 C4 C5 . . 109.72(18) ?
    C3 C4 C5 . . 113.50(18) ?
    O1 C4 H4 . . 109.9 ?
    C3 C4 H4 . . 109.9 ?
    C5 C4 H4 . . 109.9 ?
    O5 C5 C6 . . 102.63(19) ?
    O5 C5 C4 . . 108.59(18) ?
    C6 C5 C4 . . 116.2(2) ?
    O5 C5 H5 . . 109.7 ?
    C6 C5 H5 . . 109.7 ?
    C4 C5 H5 . . 109.7 ?
    O6 C6 C5 . . 104.4(2) ?
    O6 C6 H6A . . 110.9 ?
    C5 C6 H6A . . 110.9 ?
    O6 C6 H6B . . 110.9 ?
    C5 C6 H6B . . 110.9 ?
    H6A C6 H6B . . 108.9 ?
    O2 C7 O3 . . 104.90(19) ?
    O2 C7 C9 . . 111.1(3) ?
    O3 C7 C9 . . 110.2(3) ?
    O2 C7 C8 . . 107.9(2) ?
    O3 C7 C8 . . 107.6(2) ?
    C9 C7 C8 . . 114.6(3) ?
    C7 C8 H8A . . 109.5 ?
    C7 C8 H8B . . 109.5 ?
    H8A C8 H8B . . 109.5 ?
    C7 C8 H8C . . 109.5 ?
    H8A C8 H8C . . 109.5 ?
    H8B C8 H8C . . 109.5 ?
    C7 C9 H9A . . 109.5 ?
    C7 C9 H9B . . 109.5 ?
    H9A C9 H9B . . 109.5 ?
    C7 C9 H9C . . 109.5 ?
    H9A C9 H9C . . 109.5 ?
    H9B C9 H9C . . 109.5 ?
    O4 C10 C11 . . 113.8(2) ?
    O4 C10 H10A . . 108.8 ?
    C11 C10 H10A . . 108.8 ?
    O4 C10 H10B . . 108.8 ?
    C11 C10 H10B . . 108.8 ?
    H10A C10 H10B . . 107.7 ?
    C16 C11 C12 . . 118.4(3) ?
    C16 C11 C10 . . 123.3(3) ?
    C12 C11 C10 . . 118.3(3) ?
    C11 C12 C13 . . 120.6(4) ?
    C11 C12 H12 . . 119.7 ?
    C13 C12 H12 . . 119.7 ?
    C14 C13 C12 . . 120.2(4) ?
    C14 C13 H13 . . 119.9 ?
    C12 C13 H13 . . 119.9 ?
    C13 C14 C15 . . 120.2(4) ?
    C13 C14 H14 . . 119.9 ?
    C15 C14 H14 . . 119.9 ?
    C14 C15 C16 . . 119.8(4) ?
    C14 C15 H15 . . 120.1 ?
    C16 C15 H15 . . 120.1 ?
    C11 C16 C15 . . 120.8(4) ?
    C11 C16 H16 . . 119.6 ?
    C15 C16 H16 . . 119.6 ?
    O6 C17 O5 . . 105.4(2) ?
    O6 C17 C18 . . 111.4(4) ?
    O5 C17 C18 . . 107.9(3) ?
    O6 C17 C19 . . 109.0(4) ?
    O5 C17 C19 . . 110.1(3) ?
    C18 C17 C19 . . 112.8(3) ?
    C17 C18 H18A . . 109.5 ?
    C17 C18 H18B . . 109.5 ?
    H18A C18 H18B . . 109.5 ?
    C17 C18 H18C . . 109.5 ?
    H18A C18 H18C . . 109.5 ?
    H18B C18 H18C . . 109.5 ?
    C17 C19 H19A . . 109.5 ?
    C17 C19 H19B . . 109.5 ?
    H19A C19 H19B . . 109.5 ?
    C17 C19 H19C . . 109.5 ?
    H19A C19 H19C . . 109.5 ?
    H19B C19 H19C . . 109.5 ?
loop_
    _geom_torsion_atom_site_label_1
    _geom_torsion_atom_site_label_2
    _geom_torsion_atom_site_label_3
    _geom_torsion_atom_site_label_4
    _geom_torsion_site_symmetry_1
    _geom_torsion_site_symmetry_2
    _geom_torsion_site_symmetry_3
    _geom_torsion_site_symmetry_4
    _geom_torsion
    _geom_torsion_publ_flag
    C3 N1 O4 C10 . . . . 178.3(2) ?
    C7 O2 C1 O1 . . . . -93.8(2) ?
    C7 O2 C1 C2 . . . . 21.8(3) ?
    C4 O1 C1 O2 . . . . 139.51(18) ?
    C4 O1 C1 C2 . . . . 25.1(2) ?
    C7 O3 C2 C3 . . . . 104.1(2) ?
    C7 O3 C2 C1 . . . . -8.6(3) ?
    O2 C1 C2 O3 . . . . -8.0(3) ?
    O1 C1 C2 O3 . . . . 109.5(2) ?
    O2 C1 C2 C3 . . . . -127.70(19) ?
    O1 C1 C2 C3 . . . . -10.1(2) ?
    O4 N1 C3 C2 . . . . 1.8(3) ?
    O4 N1 C3 C4 . . . . -179.14(19) ?
    O3 C2 C3 N1 . . . . 58.5(3) ?
    C1 C2 C3 N1 . . . . 172.0(2) ?
    O3 C2 C3 C4 . . . . -120.6(2) ?
    C1 C2 C3 C4 . . . . -7.2(2) ?
    C1 O1 C4 C3 . . . . -28.9(2) ?
    C1 O1 C4 C5 . . . . 92.7(2) ?
    N1 C3 C4 O1 . . . . -157.54(19) ?
    C2 C3 C4 O1 . . . . 21.7(2) ?
    N1 C3 C4 C5 . . . . 83.5(3) ?
    C2 C3 C4 C5 . . . . -97.3(2) ?
    C17 O5 C5 C6 . . . . -33.8(3) ?
    C17 O5 C5 C4 . . . . -157.3(2) ?
    O1 C4 C5 O5 . . . . -68.6(2) ?
    C3 C4 C5 O5 . . . . 46.9(3) ?
    O1 C4 C5 C6 . . . . 176.4(2) ?
    C3 C4 C5 C6 . . . . -68.1(3) ?
    C17 O6 C6 C5 . . . . -8.4(4) ?
    O5 C5 C6 O6 . . . . 25.7(3) ?
    C4 C5 C6 O6 . . . . 144.0(3) ?
    C1 O2 C7 O3 . . . . -27.2(3) ?
    C1 O2 C7 C9 . . . . 91.9(3) ?
    C1 O2 C7 C8 . . . . -141.6(2) ?
    C2 O3 C7 O2 . . . . 21.7(3) ?
    C2 O3 C7 C9 . . . . -98.0(3) ?
    C2 O3 C7 C8 . . . . 136.4(2) ?
    N1 O4 C10 C11 . . . . -74.9(3) ?
    O4 C10 C11 C16 . . . . -12.1(4) ?
    O4 C10 C11 C12 . . . . 168.0(3) ?
    C16 C11 C12 C13 . . . . -2.2(7) ?
    C10 C11 C12 C13 . . . . 177.7(4) ?
    C11 C12 C13 C14 . . . . 0.4(8) ?
    C12 C13 C14 C15 . . . . 2.0(9) ?
    C13 C14 C15 C16 . . . . -2.5(9) ?
    C12 C11 C16 C15 . . . . 1.7(7) ?
    C10 C11 C16 C15 . . . . -178.2(5) ?
    C14 C15 C16 C11 . . . . 0.6(9) ?
    C6 O6 C17 O5 . . . . -12.4(5) ?
    C6 O6 C17 C18 . . . . -129.1(4) ?
    C6 O6 C17 C19 . . . . 105.8(4) ?
    C5 O5 C17 O6 . . . . 29.4(4) ?
    C5 O5 C17 C18 . . . . 148.5(3) ?
    C5 O5 C17 C19 . . . . -88.0(3) ?
loop_
    _geom_hbond_atom_site_label_D
    _geom_hbond_atom_site_label_H
    _geom_hbond_atom_site_label_A
    _geom_hbond_site_symmetry_D
    _geom_hbond_site_symmetry_H
    _geom_hbond_site_symmetry_A
    _geom_hbond_distance_DH
    _geom_hbond_distance_HA
    _geom_hbond_distance_DA
    _geom_hbond_angle_DHA
    _geom_hbond_publ_flag
    C5 H5 O2 . . 2_545 0.98 2.43 3.386(3) 164 yes
    C10 H10A O3 . . 2_546 0.97 2.46 3.387(3) 160 yes
data_global
_journal_date_recd_electronic     2009-02-13
_journal_date_accepted     2009-02-20
_journal_name_full     'Acta Crystallographica, Section E'
_journal_year     2009
_journal_volume     65
_journal_issue      3
_journal_page_first     o633
_journal_page_last     o633
_journal_paper_category     QO
_journal_coeditor_code     NG2545
_publ_contact_author_name     'Lars Eriksson'
_publ_contact_author_address
;
Division of Structural Chemistry, Arrhenius Laboratory, Stockholm University,
 SE-106 91 Stockholm, Sweden
;
_publ_contact_author_email     lerik@struc.su.se
_publ_contact_author_fax     '+46-8-152187 '
_publ_contact_author_phone     '+46-8-162394'
_publ_section_title
;\
(<i>Z</i>)-1,2:5,6-Di-<i>O</i>-isopropylidene-\a-D-<i>ribo</i>-hexofuranos-3-\
ulose <i>O</i>-benzyloxime
;
loop_
    _publ_author_name
    _publ_author_footnote
    _publ_author_address
    'Burkhardt, Anja' .
;
Department of Organic Chemistry, Arrhenius Laboratory, Stockholm University,
SE-106 91 Stockholm, Sweden
;
    'Eriksson, Lars' .
;
Division of Structural Chemistry, Arrhenius Laboratory, Stockholm University,
SE-106 91 Stockholm, Sweden
;
    'Widmalm, G\"oran' .
;
Department of Organic Chemistry, Arrhenius Laboratory, Stockholm University,
SE-106 91 Stockholm, Sweden
;
    'Cumpstey, Ian' .
;
Department of Organic Chemistry, Arrhenius Laboratory, Stockholm University,
SE-106 91 Stockholm, Sweden
;
