# Supplementary material for: (Z)-1,2:5,6-Di-O-isopropyl­idene-α-d-ribo-hexofuranos-3-ulose O-benzyl­oxime
Source: Acta Crystallogr Sect E Struct Rep Online. 2009 Feb 28;65(Pt 3):o633. doi: 10.1107/S1600536809006333 (PMC2968566; doi:10.1107/S1600536809006333)
Supplement: Supplementary file 2 [file e-65-0o633-Isup2.hkl]

# 
# h,k,l, Fc-squared, Fo-squared, sigma(Fo-squared) and status flag 
# 
data_I
_shelx_title '  IAN5  STOE IPDS measurement' 
_shelx_refln_list_code          4 
_shelx_F_calc_maximum       49.87 
_exptl_crystal_F_000       388.00 
_reflns_d_resolution_high  0.7517 
 
loop_ 
 _symmetry_equiv_pos_as_xyz 
 'x, y, z' 
 '-x, y+1/2, -z' 
 
_cell_length_a    11.8012 
_cell_length_b     6.0019 
_cell_length_c    13.7021 
_cell_angle_alpha  90.000 
_cell_angle_beta   95.122 
_cell_angle_gamma  90.000 
 
_shelx_F_squared_multiplier     1.000 
 
loop_ 
 _refln_index_h 
 _refln_index_k 
 _refln_index_l 
 _refln_F_squared_calc 
 _refln_F_squared_meas 
 _refln_F_squared_sigma 
 _refln_observed_status 
   2   0   0        0.01        0.16      1.67 o 
   4   0   0      167.16      207.65      2.58 o 
   5   0   0      789.51      970.01     27.83 o 
   6   0   0      128.42      142.66      6.20 o 
   7   0   0      561.26      676.28     23.50 o 
   8   0   0        9.83        8.20      1.70 o 
   9   0   0       47.88       52.95      1.46 o 
  10   0   0       66.18       62.58      2.18 o 
  11   0   0       93.24       86.61      1.52 o 
  12   0   0        2.15        0.20      1.71 o 
  13   0   0        0.61        2.71      3.63 o 
  14   0   0        0.01        0.36      2.06 o 
  15   0   0        3.41        2.64      2.31 o 
   3   1   0      860.53     1016.17     28.90 o 
   4   1   0     1763.96     2306.37     99.94 o 
   5   1   0     1120.02     1353.77     34.19 o 
   6   1   0       46.00       46.57      1.92 o 
   7   1   0      195.18      229.42      9.13 o 
   8   1   0       33.73       32.81      0.91 o 
   9   1   0       55.04       61.75      1.93 o 
  10   1   0       22.13       20.41      0.98 o 
  11   1   0       18.62       18.30      1.07 o 
  12   1   0       11.21       10.67      1.00 o 
  13   1   0        4.44        4.43      1.88 o 
  14   1   0        5.67        6.38      1.20 o 
  15   1   0        0.08       -0.91      1.48 o 
   0   2   0     1030.03      865.29     17.98 o 
   1   2   0      447.23      362.44      5.89 o 
   2   2   0      303.84      261.47      4.00 o 
   3   2   0      535.99      519.75     15.81 o 
   4   2   0      230.94      249.34     10.75 o 
   5   2   0      307.13      360.63     18.92 o 
   6   2   0       75.93       74.47      4.32 o 
   7   2   0       76.13       75.58      5.17 o 
   8   2   0        0.91        1.86      1.01 o 
   9   2   0       38.41       44.15      2.85 o 
  10   2   0      227.63      222.93     13.45 o 
  11   2   0       42.06       43.05      2.79 o 
  12   2   0       18.00       18.27      1.39 o 
  13   2   0       27.56       25.63      2.77 o 
  14   2   0        5.34        5.97      1.33 o 
  15   2   0        5.30        4.38      1.41 o 
   1   3   0       12.03       11.50      0.89 o 
   2   3   0      203.24      195.30      6.51 o 
   3   3   0      194.71      185.23      8.54 o 
   4   3   0       18.06       20.51      1.15 o 
   5   3   0       43.06       36.93      2.25 o 
   6   3   0       19.91       17.91      1.12 o 
   7   3   0       54.46       55.84      4.01 o 
   8   3   0       82.51       85.86      7.47 o 
   9   3   0       93.38       93.32      7.99 o 
  10   3   0       12.94       13.97      0.89 o 
  11   3   0       20.37       20.30      2.09 o 
  12   3   0        8.77       11.30      1.45 o 
  13   3   0        2.15        1.92      1.17 o 
  14   3   0        3.98        3.12      1.56 o 
   0   4   0      319.35      324.19      2.41 o 
   1   4   0       35.50       30.42      0.78 o 
   2   4   0       58.02       58.23      1.74 o 
   3   4   0       19.01       18.08      1.10 o 
   4   4   0       14.89       14.69      0.80 o 
   5   4   0       12.91       11.26      0.82 o 
   6   4   0       74.53       77.49      4.65 o 
   7   4   0       46.28       42.44      3.77 o 
   8   4   0       35.24       35.39      2.39 o 
   9   4   0       20.65       20.83      1.06 o 
  10   4   0        5.64        5.03      0.85 o 
  11   4   0        3.46        3.58      0.92 o 
  12   4   0        7.86        7.51      0.99 o 
  13   4   0        5.76        4.63      1.20 o 
   1   5   0       23.38       21.89      0.75 o 
   2   5   0       24.17       24.58      1.09 o 
   3   5   0       20.57       17.02      1.15 o 
   4   5   0        9.23       10.04      1.14 o 
   5   5   0       68.22       67.49      5.45 o 
   6   5   0      106.50      104.16      8.34 o 
   7   5   0       22.67       22.36      1.76 o 
   8   5   0       31.68       32.99      1.82 o 
   9   5   0       22.69       21.56      1.90 o 
  10   5   0        1.48        1.25      0.96 o 
  11   5   0        4.61        3.05      1.10 o 
  12   5   0        3.20        2.29      1.25 o 
   0   6   0       64.25       65.34      2.54 o 
   1   6   0       35.35       35.11      0.97 o 
   2   6   0       10.93        9.59      0.91 o 
   3   6   0        7.41        6.94      1.12 o 
   4   6   0       29.34       26.10      1.70 o 
   5   6   0       36.43       31.66      2.56 o 
   6   6   0        5.32        5.75      1.08 o 
   7   6   0        0.02       -1.02      1.02 o 
   8   6   0        3.15        2.86      1.29 o 
   9   6   0        3.14        2.86      1.21 o 
  10   6   0        6.69        9.79      1.67 o 
   1   7   0        0.08       -0.66      0.91 o 
   2   7   0        6.17        6.84      1.02 o 
   3   7   0       11.37       13.71      1.30 o 
   4   7   0        6.05        8.58      1.18 o 
   5   7   0        1.64        1.75      1.31 o 
   6   7   0        1.68       -0.28      1.44 o 
   7   7   0        9.72        7.19      1.42 o 
 -15   0   1        2.05        0.50      1.64 o 
 -14   0   1        0.03        0.50      1.68 o 
 -13   0   1        1.96        2.34      1.89 o 
 -12   0   1        4.38        2.52      1.64 o 
 -11   0   1       28.47       29.73      1.57 o 
 -10   0   1       78.50       74.92      2.91 o 
  -9   0   1      132.34      124.05      1.70 o 
  -8   0   1       62.91       65.38      1.59 o 
  -7   0   1      111.28      129.03      1.82 o 
  -6   0   1       77.40       85.40      1.58 o 
  -5   0   1        0.29        0.17      1.37 o 
  -4   0   1      341.51      397.91      2.77 o 
  -3   0   1       84.74       94.35      2.67 o 
  -2   0   1     1013.72     1210.23      9.16 o 
   2   0   1      943.48     1124.15      8.11 o 
   4   0   1       98.99      108.54      4.61 o 
   5   0   1     1378.24     1933.95    186.43 o 
   7   0   1      261.52      306.22     15.96 o 
   8   0   1      222.36      261.03     10.60 o 
   9   0   1       17.07       22.49      1.22 o 
  10   0   1        0.14        0.60      1.49 o 
  11   0   1       45.28       44.13      1.59 o 
  12   0   1       46.89       41.85      2.35 o 
  13   0   1       37.03       33.17      1.84 o 
  14   0   1       35.23       36.50      1.81 o 
  15   0   1        1.46        2.42      1.87 o 
 -15   1   1        2.58        1.58      1.32 o 
 -14   1   1       14.03       12.32      1.12 o 
 -13   1   1        7.46        7.14      1.10 o 
 -12   1   1        0.60       -1.15      1.15 o 
 -11   1   1       89.16       86.96      3.27 o 
 -10   1   1       24.45       22.95      1.12 o 
  -9   1   1      107.82      109.60      3.94 o 
  -8   1   1      240.03      247.61      9.41 o 
  -7   1   1       44.37       47.27      1.86 o 
  -6   1   1      104.04      135.00      4.30 o 
  -5   1   1      477.29      567.34     18.60 o 
  -4   1   1       46.63       43.88      1.05 o 
  -3   1   1     1764.98     2003.69    110.31 o 
  -2   1   1       76.82       72.67      2.30 o 
   0   1   1      899.53      702.36     17.92 o 
   1   1   1      945.23      796.68     24.97 o 
   2   1   1      763.41      812.03     46.66 o 
   3   1   1      877.76     1046.46     41.02 o 
   4   1   1      487.69      587.44     17.55 o 
   5   1   1      197.43      233.70      6.03 o 
   6   1   1       33.87       41.69      1.25 o 
   7   1   1      268.14      321.26     11.32 o 
   8   1   1      143.39      178.96      7.03 o 
   9   1   1      495.45      516.40     21.17 o 
  10   1   1      315.71      348.96     14.59 o 
  11   1   1        6.05        6.17      0.95 o 
  12   1   1       53.24       51.11      2.44 o 
  13   1   1       15.29       12.20      1.11 o 
  14   1   1        1.36        1.31      1.19 o 
  15   1   1        3.25        0.92      1.24 o 
 -15   2   1        6.48        4.50      1.43 o 
 -14   2   1        1.12        2.00      1.16 o 
 -13   2   1        5.79        6.74      1.12 o 
 -12   2   1       11.96       11.14      1.26 o 
 -11   2   1       75.75       72.31      5.32 o 
 -10   2   1       46.40       42.35      3.52 o 
  -9   2   1       82.06       87.83      5.29 o 
  -8   2   1      107.47      127.44      7.39 o 
  -7   2   1       68.57       83.84      5.20 o 
  -6   2   1       16.61       12.43      0.99 o 
  -5   2   1      843.49      897.27     44.83 o 
  -4   2   1     1712.43     1957.57    128.33 o 
  -3   2   1      237.82      235.77      6.83 o 
  -2   2   1       24.64       21.17      1.15 o 
  -1   2   1     1038.32      949.60     23.85 o 
   0   2   1      243.98      199.76      2.09 o 
   1   2   1       67.17       64.05      1.23 o 
   2   2   1      344.93      338.81     12.06 o 
   3   2   1      158.98      163.17      6.15 o 
   4   2   1      322.61      358.97     20.00 o 
   5   2   1      343.66      394.81     23.59 o 
   6   2   1      155.79      180.29      9.25 o 
   7   2   1      314.85      338.14     18.05 o 
   8   2   1        5.80        6.98      0.80 o 
   9   2   1       78.02       79.47      6.38 o 
  10   2   1        9.59        9.93      1.06 o 
  11   2   1       23.25       21.05      1.26 o 
  12   2   1       11.17       13.34      0.98 o 
  13   2   1        3.75        3.65      1.22 o 
  14   2   1        0.49        0.90      1.23 o 
 -14   3   1        2.18        1.66      1.48 o 
 -13   3   1        2.82       -0.22      1.03 o 
 -12   3   1        7.49        7.23      1.57 o 
 -11   3   1        8.11        7.39      1.37 o 
 -10   3   1        3.53        2.76      0.94 o 
  -9   3   1        3.14        3.62      0.98 o 
  -8   3   1      161.34      160.12     14.59 o 
  -7   3   1      202.51      181.02     13.89 o 
  -6   3   1       20.08       17.65      0.89 o 
  -5   3   1      132.23      136.56      7.23 o 
  -4   3   1       61.42       66.68      3.31 o 
  -3   3   1      389.81      374.33     13.79 o 
  -2   3   1      525.67      488.15     15.59 o 
  -1   3   1      580.33      527.43     10.08 o 
   0   3   1      137.60      116.07      1.21 o 
   1   3   1      269.22      264.53      3.45 o 
   2   3   1      315.19      294.01      6.96 o 
   3   3   1      184.93      192.40      7.48 o 
   4   3   1      132.31      142.28      7.07 o 
   5   3   1       83.73       94.99      4.90 o 
   6   3   1      251.94      247.60     13.97 o 
   7   3   1       10.79       11.63      0.86 o 
   8   3   1      333.03      350.61     32.32 o 
   9   3   1      127.28      134.93     10.66 o 
  10   3   1        8.08        7.50      1.10 o 
  11   3   1        6.77        7.38      0.97 o 
  12   3   1        1.96        2.33      1.32 o 
  13   3   1        0.31        0.59      1.38 o 
  14   3   1        2.49        1.49      1.40 o 
 -13   4   1       12.33       12.72      1.93 o 
 -12   4   1       33.18       30.43      3.21 o 
 -11   4   1       24.90       21.75      1.85 o 
 -10   4   1       21.37       21.20      1.50 o 
  -9   4   1      129.34      133.05     10.03 o 
  -8   4   1      134.49      124.34      9.50 o 
  -7   4   1       65.22       65.30      5.31 o 
  -6   4   1        6.85        6.95      0.73 o 
  -5   4   1        4.32        3.81      0.87 o 
  -4   4   1       12.01       10.73      0.77 o 
  -3   4   1       60.33       68.36      2.06 o 
  -2   4   1        4.71        5.96      0.85 o 
  -1   4   1       47.13       39.91      0.89 o 
   0   4   1       46.39       43.72      1.08 o 
   1   4   1       36.17       35.07      1.26 o 
   2   4   1        0.06        0.21      0.89 o 
   3   4   1       59.37       49.61      2.01 o 
   4   4   1       58.48       52.96      4.14 o 
   5   4   1       61.34       60.63      3.49 o 
   6   4   1      153.46      160.65     10.38 o 
   7   4   1       39.78       36.82      3.43 o 
   8   4   1      160.82      163.62     13.32 o 
   9   4   1       13.64       13.20      1.01 o 
  10   4   1        0.79        0.24      0.93 o 
  11   4   1        7.20        4.98      1.10 o 
  12   4   1       14.67       12.76      1.39 o 
  13   4   1        6.15        4.54      1.24 o 
 -12   5   1       21.38       18.89      2.39 o 
 -11   5   1        4.64        4.94      1.25 o 
 -10   5   1        3.13        2.73      0.92 o 
  -9   5   1        4.28        4.52      0.96 o 
  -8   5   1       19.05       19.21      1.31 o 
  -7   5   1        1.82        0.73      1.11 o 
  -6   5   1       43.90       46.02      3.43 o 
  -5   5   1       97.92       93.45      6.47 o 
  -4   5   1        5.23        4.39      0.88 o 
  -3   5   1       35.37       34.19      1.88 o 
  -2   5   1       47.90       37.92      1.55 o 
  -1   5   1       46.66       42.18      1.02 o 
   0   5   1       11.13        9.34      0.68 o 
   1   5   1       45.62       43.23      1.64 o 
   2   5   1      104.80      106.16      4.61 o 
   3   5   1       44.73       41.85      1.58 o 
   4   5   1      162.93      162.14      9.44 o 
   5   5   1       17.77       14.84      1.57 o 
   6   5   1        5.02        3.55      1.11 o 
   7   5   1       18.66       20.76      2.29 o 
   8   5   1        4.02        5.70      0.95 o 
   9   5   1        0.28        0.46      1.03 o 
  10   5   1        8.51       10.79      0.96 o 
  11   5   1        6.49        4.84      1.46 o 
 -10   6   1        2.93        4.01      1.40 o 
  -9   6   1        0.98        1.26      1.31 o 
  -8   6   1        3.05        3.33      1.17 o 
  -7   6   1        4.53        6.06      1.28 o 
  -6   6   1        3.92        3.99      0.98 o 
  -5   6   1        3.11        2.44      1.07 o 
  -4   6   1        8.33        8.99      1.04 o 
  -3   6   1       15.93       18.82      1.06 o 
  -2   6   1        8.40        9.34      0.99 o 
  -1   6   1       34.46       32.59      1.02 o 
   0   6   1       49.23       48.67      1.05 o 
   1   6   1       53.06       51.82      0.94 o 
   2   6   1       23.27       20.77      1.03 o 
   3   6   1       31.55       32.02      1.12 o 
   4   6   1       21.47       23.25      1.61 o 
   5   6   1        6.83        8.05      2.18 o 
   6   6   1        0.38        0.33      1.09 o 
   7   6   1        1.12        0.90      1.27 o 
   8   6   1        1.51        3.34      1.09 o 
   9   6   1        4.28        2.49      1.34 o 
  10   6   1        0.83        2.14      1.65 o 
  -7   7   1        1.21        0.74      1.50 o 
  -6   7   1        1.07        2.87      1.32 o 
  -5   7   1        9.22       11.18      1.25 o 
  -4   7   1        6.27        7.18      1.29 o 
  -3   7   1        5.50        6.31      1.09 o 
  -2   7   1       13.71       14.54      1.12 o 
  -1   7   1        9.22       11.22      0.89 o 
   0   7   1        2.79        4.54      1.01 o 
   1   7   1        1.39        2.60      0.90 o 
   2   7   1        2.53        3.33      0.90 o 
   3   7   1        0.83        1.10      1.15 o 
   4   7   1        4.00        3.47      1.11 o 
   5   7   1        2.67        1.02      1.44 o 
   6   7   1        3.03        2.54      1.14 o 
   7   7   1       13.95       17.19      2.01 o 
 -15   0   2        0.20        1.08      2.33 o 
 -14   0   2       13.44       11.55      1.72 o 
 -13   0   2        1.55       -1.58      1.58 o 
 -12   0   2       43.67       39.41      1.56 o 
 -11   0   2       21.15       20.41      1.53 o 
 -10   0   2       20.74       19.46      1.39 o 
  -9   0   2       93.78       93.73      1.78 o 
  -8   0   2      206.74      237.45      2.57 o 
  -7   0   2      146.20      181.04      4.76 o 
  -6   0   2        1.85       -0.12      1.07 o 
  -5   0   2      558.13      702.03     20.75 o 
  -4   0   2        2.86        4.40      1.85 o 
  -2   0   2     1075.61     1138.96     37.21 o 
   0   0   2       11.97        7.34      1.63 o 
   2   0   2     1307.58     1436.56      8.98 o 
   3   0   2      960.43     1297.61     88.80 o 
   4   0   2      909.32     1123.73     80.15 o 
   5   0   2       39.88       38.82      1.76 o 
   6   0   2      419.54      546.95     32.16 o 
   7   0   2       94.08      100.75      6.24 o 
   8   0   2      116.06      121.22      9.17 o 
   9   0   2       96.05      106.36      7.38 o 
  10   0   2        2.07        1.51      1.49 o 
  11   0   2       42.16       38.50      2.45 o 
  12   0   2       26.74       25.55      2.47 o 
  13   0   2        3.76        5.09      1.57 o 
  14   0   2        6.99        5.92      2.09 o 
  15   0   2        0.30        0.84      1.75 o 
 -15   1   2        0.38       -0.75      1.34 o 
 -14   1   2        2.08        1.98      1.02 o 
 -13   1   2        5.18        5.25      1.00 o 
 -12   1   2       39.00       36.64      1.17 o 
 -11   1   2      179.75      176.80      5.88 o 
 -10   1   2       70.28       72.61      1.71 o 
  -9   1   2       27.35       25.82      0.91 o 
  -8   1   2       90.95      112.16      4.79 o 
  -7   1   2       56.33       66.24      2.36 o 
  -6   1   2       20.23       24.09      0.86 o 
  -5   1   2      111.81      132.64      6.03 o 
  -4   1   2      251.02      292.91     13.49 o 
  -3   1   2      303.96      319.84     16.77 o 
  -2   1   2     1671.20     1528.21     18.88 o 
  -1   1   2     2102.55     1738.67      9.23 o 
   1   1   2       88.29       83.39      4.63 o 
   2   1   2      240.09      232.89     13.91 o 
   3   1   2      266.76      328.84     19.01 o 
   4   1   2      358.95      439.52     25.20 o 
   5   1   2     1628.10     2109.67     95.14 o 
   6   1   2      161.98      189.42      6.89 o 
   7   1   2       87.44      101.22      3.18 o 
   8   1   2        2.76        2.61      0.81 o 
   9   1   2       38.82       36.49      1.61 o 
  10   1   2      206.70      219.64      9.53 o 
  11   1   2        6.62        5.30      1.03 o 
  12   1   2       13.67       14.60      1.10 o 
  13   1   2        6.96        4.37      1.24 o 
  14   1   2        2.82        3.13      1.19 o 
  15   1   2       26.41       18.51      1.74 o 
 -15   2   2        0.52        0.94      1.41 o 
 -14   2   2        1.57       -0.28      1.71 o 
 -13   2   2        5.88        4.80      1.29 o 
 -12   2   2       17.29       16.08      1.08 o 
 -11   2   2        1.10        0.88      1.11 o 
 -10   2   2        7.03        6.33      0.98 o 
  -9   2   2      111.15      110.15      7.73 o 
  -8   2   2      213.49      241.05     14.32 o 
  -7   2   2       45.13       51.46      2.33 o 
  -6   2   2       19.21       20.45      1.13 o 
  -5   2   2        3.19        1.76      0.80 o 
  -4   2   2      200.30      204.99     14.36 o 
  -3   2   2       20.54       20.95      1.51 o 
  -2   2   2      265.63      211.69      6.07 o 
  -1   2   2      235.95      217.55      5.45 o 
   0   2   2      180.17      146.15      1.47 o 
   1   2   2     1125.01      996.59     22.66 o 
   2   2   2      641.21      570.61     21.96 o 
   3   2   2       68.14       69.05      3.70 o 
   4   2   2      256.49      296.22     12.91 o 
   5   2   2       14.56       15.32      1.07 o 
   6   2   2       58.92       70.15      3.71 o 
   7   2   2      335.26      385.62     21.58 o 
   8   2   2      198.04      209.67     10.37 o 
   9   2   2       34.97       37.44      2.32 o 
  10   2   2       16.22       15.02      1.39 o 
  11   2   2       26.99       24.10      2.19 o 
  12   2   2       59.49       52.37      3.12 o 
  13   2   2       17.83       16.86      1.28 o 
  14   2   2        3.25        1.56      1.63 o 
 -14   3   2        6.97        7.01      1.49 o 
 -13   3   2        8.24        7.31      1.13 o 
 -12   3   2        1.07        1.62      1.08 o 
 -11   3   2        0.27        0.13      0.97 o 
 -10   3   2      115.30      119.91     10.00 o 
  -9   3   2      138.60      144.97      9.76 o 
  -8   3   2       38.48       37.11      2.85 o 
  -7   3   2      369.07      377.63     25.40 o 
  -6   3   2       58.41       69.42      4.61 o 
  -5   3   2       39.73       40.17      2.14 o 
  -4   3   2       23.50       17.09      0.94 o 
  -3   3   2      228.87      226.41      8.85 o 
  -2   3   2      731.05      687.81     25.63 o 
  -1   3   2      526.06      465.26     10.29 o 
   0   3   2      175.43      146.02      2.53 o 
   1   3   2      201.86      185.56      3.93 o 
   2   3   2        5.93        6.27      0.77 o 
   3   3   2       76.41       78.40      3.94 o 
   4   3   2       16.45       18.82      0.84 o 
   5   3   2       20.92       18.65      1.17 o 
   6   3   2       14.75       18.25      0.79 o 
   7   3   2       16.79       15.96      0.80 o 
   8   3   2       38.56       40.38      3.09 o 
   9   3   2       13.56       12.15      1.20 o 
  10   3   2       20.35       19.75      2.10 o 
  11   3   2        9.89       10.78      1.09 o 
  12   3   2        1.84        1.72      1.05 o 
  13   3   2        1.83        0.82      1.24 o 
  14   3   2        2.34        1.04      1.67 o 
 -13   4   2       13.68       15.36      2.14 o 
 -12   4   2       11.73       13.30      2.12 o 
 -11   4   2        0.19        1.72      0.98 o 
 -10   4   2        2.50        2.87      1.02 o 
  -9   4   2       84.62       85.81      8.12 o 
  -8   4   2       56.09       51.89      4.39 o 
  -7   4   2      128.93      139.43     10.11 o 
  -6   4   2      167.52      188.00     11.78 o 
  -5   4   2      159.29      161.07      7.04 o 
  -4   4   2       55.61       51.06      2.69 o 
  -3   4   2      349.77      348.22     15.84 o 
  -2   4   2      368.25      334.43     11.60 o 
  -1   4   2      104.87       87.16      1.56 o 
   0   4   2      147.06      141.37      2.73 o 
   1   4   2        2.90        2.42      0.83 o 
   2   4   2      105.55      104.52      3.37 o 
   3   4   2       30.90       27.43      1.23 o 
   4   4   2        2.62        2.40      0.80 o 
   5   4   2      118.30      115.79      6.27 o 
   6   4   2       64.81       61.41      4.54 o 
   7   4   2       45.19       44.60      4.52 o 
   8   4   2       29.78       35.78      2.99 o 
   9   4   2        7.64        6.74      1.22 o 
  10   4   2        1.04        0.15      0.87 o 
  11   4   2        5.56        4.33      1.25 o 
  12   4   2        1.33       -0.27      1.43 o 
  13   4   2        4.81        2.71      1.26 o 
 -12   5   2        3.17        2.58      1.24 o 
 -11   5   2       12.39       12.92      1.18 o 
 -10   5   2        6.81        9.78      1.15 o 
  -9   5   2        3.69        3.76      0.98 o 
  -8   5   2        4.16        4.90      0.94 o 
  -7   5   2       20.08       22.99      3.16 o 
  -6   5   2       69.62       68.05      4.80 o 
  -5   5   2       57.02       53.62      3.08 o 
  -4   5   2       70.15       71.46      4.40 o 
  -3   5   2       63.20       60.77      3.38 o 
  -2   5   2       37.85       36.63      1.11 o 
  -1   5   2      181.98      184.39      6.54 o 
   0   5   2      151.27      154.39      2.40 o 
   1   5   2       78.93       76.27      2.10 o 
   2   5   2       45.73       48.34      1.79 o 
   3   5   2       22.22       20.56      1.21 o 
   4   5   2      155.90      142.27      8.74 o 
   5   5   2       72.13       69.20      6.41 o 
   6   5   2       12.45       14.31      1.50 o 
   7   5   2       43.73       40.48      4.02 o 
   8   5   2       15.47       14.87      1.25 o 
   9   5   2        9.29       14.99      1.89 o 
  10   5   2        0.71        1.68      0.96 o 
  11   5   2       10.29       11.75      1.28 o 
 -10   6   2        3.94        3.76      1.41 o 
  -9   6   2        4.00        4.94      1.23 o 
  -8   6   2        2.84        2.47      1.18 o 
  -7   6   2        9.03        9.89      1.11 o 
  -6   6   2        7.48        8.64      1.06 o 
  -5   6   2        0.59        0.27      1.18 o 
  -4   6   2        0.78        0.15      1.01 o 
  -3   6   2       16.91       21.22      1.47 o 
  -2   6   2       14.28       13.26      1.12 o 
  -1   6   2        8.03        8.70      0.87 o 
   0   6   2        0.45        0.26      0.84 o 
   1   6   2        5.73        6.63      0.92 o 
   2   6   2        5.72        6.00      0.93 o 
   3   6   2       17.06       17.53      1.08 o 
   4   6   2       48.84       54.78      3.20 o 
   5   6   2       25.12       28.67      1.78 o 
   6   6   2       14.64       17.67      1.45 o 
   7   6   2       11.85       13.02      1.35 o 
   8   6   2        5.73        5.91      1.97 o 
   9   6   2        5.88        7.49      1.24 o 
  -7   7   2        1.21        0.17      1.40 o 
  -6   7   2        1.56       -0.14      1.23 o 
  -5   7   2        5.74        5.89      1.15 o 
  -4   7   2        2.38        4.23      1.12 o 
  -3   7   2        0.59       -0.46      1.16 o 
  -2   7   2        1.02       -0.07      1.28 o 
  -1   7   2        2.56        4.41      0.96 o 
   0   7   2        8.87        8.87      1.03 o 
   1   7   2        0.99        0.34      0.90 o 
   2   7   2        1.55        1.74      1.07 o 
   3   7   2        1.14        0.66      1.15 o 
   4   7   2        0.25        0.03      1.22 o 
   5   7   2        1.98        1.43      1.42 o 
   6   7   2       13.91       16.77      1.48 o 
   7   7   2        4.09        6.01      1.87 o 
 -15   0   3        1.78       -0.73      1.64 o 
 -14   0   3       19.53       16.23      2.12 o 
 -13   0   3       23.74       23.44      1.61 o 
 -12   0   3       77.45       75.73      1.67 o 
 -11   0   3      138.94      145.42      2.17 o 
 -10   0   3       36.78       39.38      1.64 o 
  -9   0   3        0.06        0.89      1.26 o 
  -8   0   3       37.87       37.74      1.57 o 
  -7   0   3        1.22        0.81      1.20 o 
  -6   0   3      114.88      140.84      5.42 o 
  -5   0   3       51.94       61.40      3.39 o 
  -4   0   3      263.68      302.48      2.59 o 
  -3   0   3      332.54      395.03     22.02 o 
  -2   0   3      222.17      174.65     14.48 o 
   0   0   3      213.03      171.60      5.98 o 
   2   0   3      191.66      209.04     22.97 o 
   3   0   3      542.84      700.43     36.01 o 
   4   0   3      664.75      858.04     50.37 o 
   5   0   3      240.35      316.93     20.89 o 
   6   0   3       72.73       88.07      5.77 o 
   7   0   3      291.21      320.61     29.04 o 
   8   0   3      885.70     1004.41     74.43 o 
   9   0   3      226.05      258.68     19.59 o 
  10   0   3        0.96        0.86      1.49 o 
  11   0   3       49.86       44.65      4.67 o 
  12   0   3        0.00       -1.18      1.38 o 
  13   0   3       24.13       22.80      3.11 o 
  14   0   3        4.72        5.12      3.97 o 
  15   0   3        6.04        7.05      2.65 o 
 -15   1   3        3.19        0.90      1.34 o 
 -14   1   3        2.07        2.85      1.18 o 
 -13   1   3        3.16        3.78      1.00 o 
 -12   1   3        6.83        6.52      1.16 o 
 -11   1   3       85.02       84.71      2.27 o 
 -10   1   3       61.01       70.90      3.71 o 
  -9   1   3       85.10       85.54      3.29 o 
  -8   1   3       41.28       50.21      1.18 o 
  -7   1   3        3.97        3.82      0.91 o 
  -6   1   3      656.49      745.06     28.95 o 
  -5   1   3       29.99       37.30      1.44 o 
  -4   1   3      135.37      164.12      7.66 o 
  -3   1   3      191.52      241.81     18.47 o 
  -2   1   3      275.77      287.92     30.64 o 
  -1   1   3     2163.17     1597.62      8.03 o 
   0   1   3     1406.30     1097.53     56.40 o 
   1   1   3      191.39      204.62     19.67 o 
   2   1   3       96.47      102.96      7.91 o 
   3   1   3      485.49      573.56     36.89 o 
   4   1   3      175.05      202.76      9.68 o 
   5   1   3      204.77      243.27     10.93 o 
   6   1   3      121.27      144.22     10.20 o 
   7   1   3       20.57       22.69      1.25 o 
   8   1   3       28.52       30.83      1.40 o 
   9   1   3       52.81       58.61      1.64 o 
  10   1   3       48.15       42.04      1.82 o 
  11   1   3       93.62       93.44      4.01 o 
  12   1   3       89.91       82.38      4.95 o 
  13   1   3        5.21        5.59      1.22 o 
  14   1   3        5.52        7.04      1.35 o 
 -15   2   3        0.89        0.20      1.33 o 
 -14   2   3        0.84        0.67      1.33 o 
 -13   2   3        4.70        3.75      1.12 o 
 -12   2   3        8.10        8.09      1.04 o 
 -11   2   3        3.72        3.41      0.88 o 
 -10   2   3       12.83       13.22      1.07 o 
  -9   2   3      312.64      324.96     18.61 o 
  -8   2   3      372.93      408.81     24.25 o 
  -7   2   3      271.39      298.86     18.76 o 
  -6   2   3       85.83      104.72      6.17 o 
  -5   2   3      158.93      159.94      9.17 o 
  -4   2   3       84.55       84.45      5.61 o 
  -3   2   3      790.93      815.87     44.77 o 
  -2   2   3      158.47      138.98      6.04 o 
  -1   2   3       29.45       25.58      1.15 o 
   0   2   3      277.57      262.38      6.81 o 
   1   2   3      384.69      357.27     13.62 o 
   2   2   3       32.78       31.49      1.55 o 
   3   2   3      263.96      260.90     13.87 o 
   4   2   3      291.25      313.01     21.00 o 
   5   2   3      211.89      226.77     11.25 o 
   6   2   3       48.70       57.85      3.29 o 
   7   2   3      126.67      143.31      8.83 o 
   8   2   3       78.56       82.75      4.56 o 
   9   2   3       96.48      105.47      6.21 o 
  10   2   3       16.96       17.18      0.93 o 
  11   2   3        4.28        3.62      1.25 o 
  12   2   3       45.68       47.23      3.34 o 
  13   2   3       12.93       12.29      1.47 o 
  14   2   3        9.68       10.52      1.41 o 
 -14   3   3       14.91       14.71      1.53 o 
 -13   3   3       22.88       22.39      1.68 o 
 -12   3   3        0.90        1.18      1.05 o 
 -11   3   3       37.66       37.60      2.91 o 
 -10   3   3       32.32       33.68      3.24 o 
  -9   3   3       11.25       11.37      1.15 o 
  -8   3   3       44.91       46.40      3.65 o 
  -7   3   3       34.79       33.37      2.78 o 
  -6   3   3      110.99      110.83      7.57 o 
  -5   3   3       59.51       75.48      4.00 o 
  -4   3   3      531.80      539.93     26.29 o 
  -3   3   3      330.78      334.98     21.59 o 
  -2   3   3       29.89       23.17      1.01 o 
  -1   3   3       11.37        8.60      0.74 o 
   0   3   3       81.85       79.12      1.79 o 
   1   3   3       71.56       60.15      1.65 o 
   2   3   3       95.84       84.83      3.70 o 
   3   3   3       66.71       58.59      4.65 o 
   4   3   3       41.26       37.71      2.08 o 
   5   3   3       34.79       35.88      2.18 o 
   6   3   3        5.59        5.76      0.74 o 
   7   3   3       40.24       41.80      1.91 o 
   8   3   3       17.42       20.36      1.59 o 
   9   3   3       35.00       33.91      3.83 o 
  10   3   3        6.60        6.76      1.06 o 
  11   3   3        7.42        6.15      0.95 o 
  12   3   3        7.98        7.77      1.05 o 
  13   3   3        2.01        2.64      1.24 o 
 -13   4   3       17.04       18.82      1.57 o 
 -12   4   3       22.77       20.89      1.85 o 
 -11   4   3       17.78       19.45      2.45 o 
 -10   4   3       17.44       17.07      0.98 o 
  -9   4   3       22.25       23.86      2.64 o 
  -8   4   3       22.65       26.36      1.53 o 
  -7   4   3       80.02       82.10      6.17 o 
  -6   4   3       66.33       58.88      3.39 o 
  -5   4   3        6.21        5.13      0.82 o 
  -4   4   3        8.94        8.49      0.83 o 
  -3   4   3       53.89       54.52      2.37 o 
  -2   4   3       79.03       68.13      2.44 o 
  -1   4   3      185.57      191.23      5.03 o 
   0   4   3       86.23       69.12      0.93 o 
   1   4   3       70.85       64.24      1.19 o 
   2   4   3       97.13       79.75      2.78 o 
   3   4   3       70.62       69.38      4.85 o 
   4   4   3        1.53        0.63      0.87 o 
   5   4   3       58.45       60.31      4.06 o 
   6   4   3       64.40       68.84      4.65 o 
   7   4   3        7.57        8.92      0.95 o 
   8   4   3       63.82       61.29      5.56 o 
   9   4   3       13.28       13.90      1.54 o 
  10   4   3        1.50        0.78      1.00 o 
  11   4   3        8.56        9.37      1.43 o 
  12   4   3        0.67        0.99      1.08 o 
  13   4   3        5.87        3.21      2.57 o 
 -12   5   3        9.18        6.48      1.45 o 
 -11   5   3        4.90        5.85      1.22 o 
 -10   5   3        2.10        3.20      1.20 o 
  -9   5   3        0.93        2.29      1.18 o 
  -8   5   3        6.56        7.19      0.94 o 
  -7   5   3        0.10        0.66      1.35 o 
  -6   5   3        6.13        7.41      1.18 o 
  -5   5   3       10.00        8.95      1.11 o 
  -4   5   3       10.48       10.43      1.13 o 
  -3   5   3      109.07      104.99      4.77 o 
  -2   5   3       51.33       46.37      1.85 o 
  -1   5   3       28.30       26.11      0.93 o 
   0   5   3       81.48       77.46      1.08 o 
   1   5   3       83.43       84.48      1.65 o 
   2   5   3      148.57      137.77      5.47 o 
   3   5   3       72.01       72.82      5.19 o 
   4   5   3       39.38       37.40      2.68 o 
   5   5   3       39.32       40.90      3.93 o 
   6   5   3        8.34        7.51      1.03 o 
   7   5   3       12.18       12.31      1.12 o 
   8   5   3       11.34       13.41      1.11 o 
   9   5   3        4.59        3.84      1.04 o 
  10   5   3       12.05       13.78      2.13 o 
  11   5   3        2.31        1.50      1.16 o 
 -10   6   3        5.63        3.33      1.54 o 
  -9   6   3        3.85        3.61      1.32 o 
  -8   6   3        4.39        4.61      1.16 o 
  -7   6   3        1.71        2.20      1.17 o 
  -6   6   3        0.97        1.26      1.23 o 
  -5   6   3        6.94        7.49      1.07 o 
  -4   6   3       16.91       17.32      2.06 o 
  -3   6   3       14.03       15.14      1.22 o 
  -2   6   3       13.15       14.78      1.14 o 
  -1   6   3       34.36       37.78      1.10 o 
   0   6   3       11.96       12.01      1.04 o 
   1   6   3        2.30        3.85      1.09 o 
   2   6   3       11.23       12.65      0.97 o 
   3   6   3       72.18       76.64      3.92 o 
   4   6   3       80.84       81.25      3.76 o 
   5   6   3        8.86        9.79      1.10 o 
   6   6   3        2.93        1.79      1.22 o 
   7   6   3        0.20       -0.07      1.16 o 
   8   6   3        1.39        0.91      1.24 o 
   9   6   3        1.39        2.22      1.22 o 
  -7   7   3        1.67        3.30      1.54 o 
  -6   7   3        0.37        0.63      1.31 o 
  -5   7   3        9.66       12.66      1.35 o 
  -4   7   3       21.47       23.67      2.05 o 
  -3   7   3       16.46       19.55      1.26 o 
  -2   7   3        9.93       12.86      1.09 o 
  -1   7   3       11.24       14.14      0.92 o 
   0   7   3        5.92        6.31      1.10 o 
   1   7   3        1.27        1.83      0.90 o 
   2   7   3        0.73        1.32      1.16 o 
   3   7   3        0.19        0.79      1.19 o 
   4   7   3        0.31        1.30      1.42 o 
   5   7   3        8.55        8.06      1.39 o 
   6   7   3       17.65       18.00      2.34 o 
 -15   0   4        0.77        1.77      1.86 o 
 -14   0   4        1.99        2.97      1.68 o 
 -13   0   4        0.61        0.72      1.53 o 
 -12   0   4       37.85       37.66      2.48 o 
 -11   0   4       47.38       51.07      1.64 o 
 -10   0   4      211.08      217.77     18.43 o 
  -9   0   4       81.89       82.18      4.84 o 
  -8   0   4       74.91       79.51      5.19 o 
  -7   0   4       10.29       11.76      1.22 o 
  -6   0   4      554.54      658.22     47.70 o 
  -5   0   4      214.54      235.88     17.99 o 
  -4   0   4       56.25       57.77      4.40 o 
  -3   0   4       38.89       47.40      6.28 o 
  -2   0   4      329.68      297.85     29.43 o 
  -1   0   4       30.98       29.12      2.26 o 
   0   0   4     1305.96     1288.43      9.49 o 
   1   0   4       18.60       19.07      1.39 o 
   2   0   4       59.54       48.54      4.44 o 
   3   0   4      477.81      547.39     46.06 o 
   4   0   4      120.48      135.77     12.18 o 
   5   0   4      620.50      743.28     91.51 o 
   6   0   4       21.38       22.20      1.79 o 
   7   0   4       18.68       19.89      3.29 o 
   8   0   4       16.94       14.30      1.71 o 
   9   0   4        0.12        1.18      1.21 o 
  10   0   4        6.02        2.55      1.49 o 
  11   0   4       24.56       22.61      2.82 o 
  12   0   4        0.14        0.18      1.54 o 
  13   0   4        0.49        1.16      1.47 o 
  14   0   4       25.22       21.42      3.45 o 
 -15   1   4        6.07        4.82      1.38 o 
 -14   1   4        8.88        7.33      1.31 o 
 -13   1   4        6.46        6.22      1.18 o 
 -12   1   4       23.20       23.51      1.09 o 
 -11   1   4       66.43       62.00      3.01 o 
 -10   1   4      111.86      113.01      4.08 o 
  -9   1   4       69.48       80.64      2.73 o 
  -8   1   4      105.04      119.89      5.57 o 
  -7   1   4       19.44       23.13      0.89 o 
  -6   1   4       10.72       13.52      0.86 o 
  -5   1   4       66.52       73.98      3.78 o 
  -4   1   4      842.16      946.70     68.84 o 
  -3   1   4      234.98      238.05     20.78 o 
  -2   1   4       26.80       24.05      2.29 o 
  -1   1   4      935.28      772.68      3.95 o 
   0   1   4     2487.41     2114.73      8.62 o 
   1   1   4     1082.15     1021.41     33.55 o 
   2   1   4      189.23      216.64     19.62 o 
   3   1   4      796.78      958.64     72.21 o 
   4   1   4      171.35      195.69      9.61 o 
   5   1   4      117.53      121.23      6.05 o 
   6   1   4      166.98      191.95      9.00 o 
   7   1   4       89.08      101.31      4.31 o 
   8   1   4      277.09      285.37     12.94 o 
   9   1   4      123.63      145.73      5.91 o 
  10   1   4        5.08        4.11      1.04 o 
  11   1   4       10.34        9.10      1.19 o 
  12   1   4        4.68        5.45      1.04 o 
  13   1   4        2.38       -0.23      1.11 o 
  14   1   4        6.49        4.85      1.25 o 
 -14   2   4        0.04       -1.33      1.33 o 
 -13   2   4        0.85        1.42      1.04 o 
 -12   2   4       15.29       12.73      1.29 o 
 -11   2   4       43.80       41.63      3.36 o 
 -10   2   4       97.11      103.11      7.54 o 
  -9   2   4        6.27        4.93      1.09 o 
  -8   2   4       51.30       57.40      3.10 o 
  -7   2   4       40.64       47.04      3.30 o 
  -6   2   4       31.27       39.00      2.10 o 
  -5   2   4      315.32      349.54     20.02 o 
  -4   2   4      243.36      233.12     18.35 o 
  -3   2   4     1393.20     1415.43    134.14 o 
  -2   2   4      931.94      880.19     18.02 o 
  -1   2   4      244.80      217.37     10.84 o 
   0   2   4       23.46       22.66      1.12 o 
   1   2   4       24.83       30.84      1.72 o 
   2   2   4       25.64       28.98      1.50 o 
   3   2   4      453.36      428.14     30.17 o 
   4   2   4      106.04       86.92      6.03 o 
   5   2   4      373.90      408.19     28.28 o 
   6   2   4      101.15      114.59      6.44 o 
   7   2   4        6.89        7.95      1.00 o 
   8   2   4        9.33        8.13      0.82 o 
   9   2   4       26.66       27.53      1.62 o 
  10   2   4       31.00       29.47      2.20 o 
  11   2   4        8.18        8.83      1.11 o 
  12   2   4        1.98        1.58      1.23 o 
  13   2   4        5.16        5.87      1.21 o 
  14   2   4        0.88        0.23      1.33 o 
 -14   3   4       11.75       11.39      1.78 o 
 -13   3   4        2.57        2.18      1.54 o 
 -12   3   4        7.12        5.59      1.41 o 
 -11   3   4       20.15       19.95      1.28 o 
 -10   3   4        6.45        4.64      1.02 o 
  -9   3   4       59.51       54.96      4.33 o 
  -8   3   4       24.90       21.55      1.55 o 
  -7   3   4       88.23       88.65      7.24 o 
  -6   3   4       80.19       83.36      6.25 o 
  -5   3   4      136.07      143.97      8.15 o 
  -4   3   4      397.82      395.83     28.00 o 
  -3   3   4      464.91      459.91     31.12 o 
  -2   3   4        8.91       10.79      1.06 o 
  -1   3   4      206.05      177.87      6.13 o 
   0   3   4      520.46      529.00     11.18 o 
   1   3   4      245.85      228.19      7.86 o 
   2   3   4       56.49       62.95      2.90 o 
   3   3   4       48.79       62.30      4.80 o 
   4   3   4      167.23      172.60     11.71 o 
   5   3   4      107.71      103.03      6.35 o 
   6   3   4        6.91        7.02      0.78 o 
   7   3   4      149.95      142.72      9.33 o 
   8   3   4       12.64       14.28      1.25 o 
   9   3   4       48.81       43.55      3.58 o 
  10   3   4        5.22        4.26      0.91 o 
  11   3   4       11.13       10.09      1.01 o 
  12   3   4        1.41        1.78      1.09 o 
  13   3   4        3.60        3.12      1.73 o 
 -13   4   4       12.77       11.75      1.55 o 
 -12   4   4        2.28        3.00      1.46 o 
 -11   4   4       13.19       14.00      1.36 o 
 -10   4   4        0.25        1.77      1.17 o 
  -9   4   4       13.27       13.97      1.06 o 
  -8   4   4       57.57       61.43      3.66 o 
  -7   4   4       18.06       16.82      1.09 o 
  -6   4   4       55.88       58.24      4.46 o 
  -5   4   4       83.03       85.03      6.71 o 
  -4   4   4      186.15      197.48     13.93 o 
  -3   4   4      119.74      108.84      5.96 o 
  -2   4   4       54.09       48.05      2.68 o 
  -1   4   4      169.47      159.37      2.07 o 
   0   4   4       82.72       86.18      1.17 o 
   1   4   4       69.71       57.79      1.82 o 
   2   4   4      145.67      135.69      5.00 o 
   3   4   4        0.30        0.57      0.87 o 
   4   4   4       20.34       21.66      1.43 o 
   5   4   4       60.40       67.28      6.00 o 
   6   4   4       19.82       16.44      0.99 o 
   7   4   4        7.42        5.44      0.84 o 
   8   4   4       38.56       37.01      2.83 o 
   9   4   4       12.27       10.38      1.05 o 
  10   4   4        0.60        0.21      1.03 o 
  11   4   4        8.92       10.97      2.13 o 
  12   4   4        2.13        2.58      1.07 o 
 -11   5   4        4.71        3.29      1.08 o 
 -10   5   4        1.22        3.08      1.08 o 
  -9   5   4        3.21        5.34      0.96 o 
  -8   5   4        3.17        4.56      1.00 o 
  -7   5   4       17.47       18.63      1.07 o 
  -6   5   4        0.62       -0.21      0.96 o 
  -5   5   4        4.70        4.78      0.86 o 
  -4   5   4       28.45       26.45      1.69 o 
  -3   5   4       25.74       26.70      1.16 o 
  -2   5   4       78.97       75.57      2.19 o 
  -1   5   4       46.50       38.57      1.02 o 
   0   5   4       31.68       26.20      0.99 o 
   1   5   4       67.79       59.46      1.71 o 
   2   5   4       15.03       14.31      0.86 o 
   3   5   4      162.86      178.81      9.98 o 
   4   5   4        5.72        6.23      1.11 o 
   5   5   4       19.02       19.00      1.84 o 
   6   5   4       16.78       14.91      1.42 o 
   7   5   4        0.16       -0.81      1.00 o 
   8   5   4        1.62        1.36      1.24 o 
   9   5   4        2.64        3.18      1.31 o 
  10   5   4        4.71        2.82      1.04 o 
  11   5   4       14.75       15.41      2.33 o 
  -9   6   4        5.39        3.66      1.63 o 
  -8   6   4        3.86        4.13      1.26 o 
  -7   6   4        1.57        1.83      1.16 o 
  -6   6   4        5.28        6.83      1.10 o 
  -5   6   4       27.95       28.32      1.92 o 
  -4   6   4       10.19       12.78      1.19 o 
  -3   6   4       11.19        8.06      1.12 o 
  -2   6   4       17.74       17.19      1.36 o 
  -1   6   4       12.94       12.67      1.03 o 
   0   6   4        3.22        4.14      0.85 o 
   1   6   4        3.87        4.31      0.84 o 
   2   6   4        3.88        3.82      1.02 o 
   3   6   4        3.68        4.39      1.19 o 
   4   6   4       14.29       15.49      1.03 o 
   5   6   4       14.14       14.18      1.66 o 
   6   6   4       12.11       13.43      1.22 o 
   7   6   4       14.91       16.63      1.28 o 
   8   6   4       12.97       13.12      2.04 o 
   9   6   4       20.93       22.27      1.87 o 
  -7   7   4        0.23       -1.70      2.66 o 
  -6   7   4        3.74        3.36      2.09 o 
  -5   7   4        2.40        1.58      1.61 o 
  -4   7   4        0.61       -0.21      1.32 o 
  -3   7   4        5.27        7.03      1.37 o 
  -2   7   4        6.40        8.87      1.19 o 
  -1   7   4       13.10       13.23      1.11 o 
   0   7   4        5.30        6.08      1.09 o 
   1   7   4        1.20        1.82      0.86 o 
   2   7   4        0.51        1.55      1.08 o 
   3   7   4        0.68        1.58      1.50 o 
   4   7   4        1.11        1.63      1.31 o 
   5   7   4        3.49        2.99      1.23 o 
   6   7   4        5.49        7.31      1.40 o 
 -15   0   5        9.77        5.66      2.97 o 
 -14   0   5        1.25        0.98      1.70 o 
 -13   0   5        5.08        3.29      2.06 o 
 -12   0   5       22.61       24.84      1.68 o 
 -11   0   5       27.79       27.63      1.54 o 
 -10   0   5       24.99       24.78      2.35 o 
  -9   0   5       54.55       53.61      2.65 o 
  -8   0   5      338.90      369.45     35.83 o 
  -7   0   5       75.81       83.94      7.91 o 
  -6   0   5      183.61      221.31     20.31 o 
  -5   0   5      104.30      116.49     11.47 o 
  -4   0   5      884.54     1071.84    124.40 o 
  -3   0   5      117.30      116.20     14.51 o 
  -2   0   5      435.66      415.98     40.76 o 
   0   0   5      320.62      288.65     11.41 o 
   1   0   5       25.69       25.75      1.90 o 
   2   0   5     1001.88     1204.99     88.32 o 
   3   0   5       33.63       41.13      2.78 o 
   4   0   5       19.25       18.48      2.30 o 
   5   0   5       47.23       40.20      5.11 o 
   6   0   5        0.71        1.39      1.35 o 
   7   0   5      223.90      245.14     26.06 o 
   8   0   5       65.55       70.16      7.43 o 
   9   0   5        2.93        1.40      1.53 o 
  10   0   5      165.59      164.65     18.83 o 
  11   0   5        0.50       -0.01      1.97 o 
  12   0   5       10.13       11.22      4.53 o 
  13   0   5        0.87        2.61      2.02 o 
  14   0   5        3.23        0.82      1.95 o 
 -15   1   5        5.57        2.82      1.44 o 
 -14   1   5        1.51        1.29      1.28 o 
 -13   1   5        0.21        2.42      1.19 o 
 -12   1   5        5.01        5.14      1.14 o 
 -11   1   5       19.75       20.71      0.98 o 
 -10   1   5       41.00       41.47      2.58 o 
  -9   1   5       72.84       80.62      2.76 o 
  -8   1   5      108.06      119.55      4.45 o 
  -7   1   5      151.27      169.87      7.52 o 
  -6   1   5      190.49      235.18     12.93 o 
  -5   1   5       53.48       55.79      3.12 o 
  -4   1   5      736.46      804.37     60.33 o 
  -3   1   5      542.37      599.65     47.60 o 
  -2   1   5      148.66      149.34     13.70 o 
  -1   1   5      164.39      121.98      4.98 o 
   0   1   5      230.55      201.96      6.06 o 
   1   1   5      454.65      449.22     32.59 o 
   2   1   5      303.38      312.08     22.80 o 
   3   1   5      247.62      254.21     17.53 o 
   4   1   5      148.10      176.72     10.92 o 
   5   1   5        8.09        9.38      0.94 o 
   6   1   5      125.65      147.99      7.78 o 
   7   1   5       73.00       82.17      4.04 o 
   8   1   5       21.31       23.47      1.16 o 
   9   1   5       24.66       30.24      2.07 o 
  10   1   5       10.54        9.56      0.90 o 
  11   1   5       61.99       53.70      3.16 o 
  12   1   5        0.33       -0.15      1.35 o 
  13   1   5       14.25       12.08      1.17 o 
  14   1   5       13.28       12.16      1.16 o 
 -14   2   5        4.26        3.70      1.24 o 
 -13   2   5        5.64        6.47      1.11 o 
 -12   2   5       14.91       14.16      1.14 o 
 -11   2   5        1.89        1.74      1.06 o 
 -10   2   5        4.86        4.00      1.03 o 
  -9   2   5       14.84       17.83      2.08 o 
  -8   2   5       89.80       96.47      7.08 o 
  -7   2   5       76.64       86.33      4.61 o 
  -6   2   5        2.30        4.09      0.86 o 
  -5   2   5       57.72       62.41      3.96 o 
  -4   2   5      175.64      190.30     13.89 o 
  -3   2   5        3.09        3.27      1.11 o 
  -2   2   5      683.75      650.57     71.68 o 
  -1   2   5       23.76       25.49      3.52 o 
   0   2   5      346.71      314.32     22.18 o 
   1   2   5      962.07      917.00     60.41 o 
   2   2   5       30.82       32.90      2.83 o 
   3   2   5      191.29      213.91     14.09 o 
   4   2   5      202.94      234.27     17.27 o 
   5   2   5      113.27      102.26      6.43 o 
   6   2   5       91.96      105.50      6.01 o 
   7   2   5       49.02       53.64      3.35 o 
   8   2   5       18.23       14.44      1.09 o 
   9   2   5      158.80      160.77     10.78 o 
  10   2   5       19.45       18.86      1.16 o 
  11   2   5       12.85       15.01      1.51 o 
  12   2   5       10.35       12.01      1.22 o 
  13   2   5        3.20        5.76      1.64 o 
  14   2   5        0.64       -1.13      2.14 o 
 -14   3   5        4.13        0.92      1.67 o 
 -13   3   5       12.37       10.53      1.38 o 
 -12   3   5       31.11       29.87      1.86 o 
 -11   3   5        0.49        1.02      1.02 o 
 -10   3   5       12.22       15.35      1.09 o 
  -9   3   5       71.66       80.54      7.11 o 
  -8   3   5      144.57      147.83     13.43 o 
  -7   3   5       71.79       76.64      5.62 o 
  -6   3   5      139.97      136.96     11.62 o 
  -5   3   5       38.39       43.17      2.85 o 
  -4   3   5      207.29      201.17     11.75 o 
  -3   3   5      338.94      331.09     26.38 o 
  -2   3   5      151.27      137.58      9.03 o 
  -1   3   5      172.23      162.56      4.03 o 
   0   3   5       49.15       42.28      1.07 o 
   1   3   5      227.41      209.68     11.91 o 
   2   3   5      216.09      225.23     13.33 o 
   3   3   5       69.95       74.60      7.40 o 
   4   3   5       53.49       54.93      4.55 o 
   5   3   5        3.67        3.23      0.78 o 
   6   3   5       40.57       43.90      3.02 o 
   7   3   5      160.81      151.94      8.92 o 
   8   3   5       96.82       96.52      6.31 o 
   9   3   5        3.59        2.64      0.88 o 
  10   3   5        2.77        3.22      0.89 o 
  11   3   5        7.04        5.93      0.94 o 
  12   3   5        1.25        0.55      1.26 o 
  13   3   5        2.32        0.89      1.21 o 
 -13   4   5       12.96        9.66      1.56 o 
 -12   4   5        0.08       -0.62      1.34 o 
 -11   4   5        1.25        1.19      1.19 o 
 -10   4   5        0.68        0.33      1.06 o 
  -9   4   5        0.87        1.89      1.10 o 
  -8   4   5       25.03       24.19      1.38 o 
  -7   4   5       11.46       12.79      1.04 o 
  -6   4   5       14.14       13.68      1.21 o 
  -5   4   5       46.47       51.36      5.25 o 
  -4   4   5        7.14        6.30      1.07 o 
  -3   4   5        3.55        3.38      0.88 o 
  -2   4   5      160.17      155.68      6.98 o 
  -1   4   5       37.12       26.37      1.04 o 
   0   4   5       13.33       13.22      0.90 o 
   1   4   5       12.43       12.80      0.84 o 
   2   4   5      150.63      139.08      7.94 o 
   3   4   5       91.75       89.28      6.11 o 
   4   4   5      131.33      138.36     10.06 o 
   5   4   5      164.72      176.68     13.18 o 
   6   4   5      132.53      136.77     15.28 o 
   7   4   5       13.27       14.23      1.69 o 
   8   4   5        8.55        9.00      1.34 o 
   9   4   5        9.09       10.37      0.95 o 
  10   4   5        2.57        4.94      1.09 o 
  11   4   5        2.18        2.85      1.31 o 
  12   4   5        6.43        6.32      1.19 o 
 -11   5   5        0.29        0.08      1.44 o 
 -10   5   5        4.20        4.10      1.09 o 
  -9   5   5        0.50        1.28      1.08 o 
  -8   5   5        6.57        7.72      1.17 o 
  -7   5   5        0.46        0.08      1.00 o 
  -6   5   5       19.97       23.30      1.89 o 
  -5   5   5       19.08       19.26      1.29 o 
  -4   5   5       50.19       48.52      3.43 o 
  -3   5   5        9.09        9.84      1.01 o 
  -2   5   5       12.48       13.43      1.13 o 
  -1   5   5       20.34       17.14      1.04 o 
   0   5   5       41.67       38.69      1.07 o 
   1   5   5       67.81       70.78      1.23 o 
   2   5   5       37.50       37.36      1.98 o 
   3   5   5       63.08       61.45      4.38 o 
   4   5   5       97.07       94.26      9.20 o 
   5   5   5       52.36       49.27      4.44 o 
   6   5   5        3.27        1.99      1.12 o 
   7   5   5        0.83        0.44      0.99 o 
   8   5   5        8.67        9.17      1.14 o 
   9   5   5       11.80       14.33      2.51 o 
  10   5   5        5.55        6.39      1.14 o 
  -9   6   5        6.66        6.28      1.34 o 
  -8   6   5        0.49        0.68      1.31 o 
  -7   6   5        5.75        7.16      1.55 o 
  -6   6   5        3.24        3.98      1.30 o 
  -5   6   5        5.03        3.77      1.06 o 
  -4   6   5       10.60       10.78      1.32 o 
  -3   6   5        6.14        6.06      0.94 o 
  -2   6   5       17.94       17.04      1.13 o 
  -1   6   5       30.66       29.31      0.95 o 
   0   6   5       18.95       21.89      1.12 o 
   1   6   5        7.88        8.21      0.94 o 
   2   6   5        2.17        1.68      0.93 o 
   3   6   5        8.69        9.10      1.08 o 
   4   6   5        6.00        5.87      0.97 o 
   5   6   5        1.62        1.98      1.29 o 
   6   6   5        0.83        0.77      1.18 o 
   7   6   5        2.44        3.61      1.46 o 
   8   6   5        3.18        4.44      1.32 o 
  -6   7   5        2.32        3.25      1.66 o 
  -5   7   5        3.33        4.38      1.45 o 
  -4   7   5        5.82        7.41      1.46 o 
  -3   7   5        3.87        7.22      1.44 o 
  -2   7   5        3.06        4.31      1.06 o 
  -1   7   5        6.35        7.93      1.03 o 
   0   7   5        7.63        9.05      1.05 o 
   1   7   5        9.96       10.03      1.09 o 
   2   7   5        6.85        7.32      1.22 o 
   3   7   5       10.81       13.55      1.17 o 
   4   7   5        6.21        7.13      1.33 o 
   5   7   5        6.04        5.97      1.53 o 
 -15   0   6        1.32        2.93      1.88 o 
 -14   0   6        0.47       -1.34      1.62 o 
 -13   0   6        1.30        0.76      2.08 o 
 -12   0   6        0.29        0.52      1.37 o 
 -11   0   6       45.01       42.10      1.60 o 
 -10   0   6       87.16       89.89      9.23 o 
  -9   0   6        0.30        0.62      1.18 o 
  -8   0   6        0.18        0.91      1.29 o 
  -7   0   6       14.68       13.73      2.10 o 
  -6   0   6       30.14       42.48      5.41 o 
  -5   0   6      271.69      308.77     41.29 o 
  -4   0   6      713.91      730.47    103.08 o 
  -3   0   6      121.37      129.90     18.61 o 
  -2   0   6       11.46       12.66      1.61 o 
  -1   0   6      129.62      131.46      4.32 o 
   0   0   6     1526.27     1593.85    105.80 o 
   1   0   6      203.97      176.65     29.84 o 
   2   0   6       76.90       73.49      5.58 o 
   3   0   6       47.27       48.67      6.01 o 
   4   0   6      235.60      273.13     27.42 o 
   5   0   6      162.01      204.41     30.88 o 
   6   0   6      169.41      191.88     19.33 o 
   7   0   6      214.64      238.60     40.56 o 
   8   0   6      211.98      246.71     30.42 o 
   9   0   6       32.27       33.11      4.99 o 
  10   0   6       26.80       25.76      3.48 o 
  11   0   6        0.21       -1.28      1.93 o 
  12   0   6        1.81        2.38      1.72 o 
  13   0   6       21.77       16.91      5.12 o 
  14   0   6        1.34        3.22      1.87 o 
 -15   1   6        1.52       -0.60      1.89 o 
 -14   1   6        3.25        4.48      1.34 o 
 -13   1   6        2.80        3.43      1.10 o 
 -12   1   6       35.53       34.32      1.30 o 
 -11   1   6       19.58       20.40      1.77 o 
 -10   1   6       16.29       15.69      0.99 o 
  -9   1   6       15.52       16.58      1.12 o 
  -8   1   6       17.13       15.82      1.04 o 
  -7   1   6      178.49      184.06     12.03 o 
  -6   1   6       38.31       37.65      2.08 o 
  -5   1   6      102.16      125.76      6.86 o 
  -4   1   6       38.20       39.85      2.27 o 
  -3   1   6      127.51      115.33      8.77 o 
  -2   1   6        7.51        6.98      1.06 o 
  -1   1   6      194.41      166.16      2.65 o 
   0   1   6      899.29      770.07     12.92 o 
   1   1   6       18.50       18.39      0.95 o 
   2   1   6      192.99      198.20     13.90 o 
   3   1   6        8.76        9.16      0.80 o 
   4   1   6       51.91       72.65      3.84 o 
   5   1   6      151.87      155.09     10.25 o 
   6   1   6       58.27       72.41      3.60 o 
   7   1   6       34.29       36.64      2.67 o 
   8   1   6       15.69       13.02      1.00 o 
   9   1   6       10.47       10.40      0.98 o 
  10   1   6       46.14       49.26      3.08 o 
  11   1   6       11.48       13.78      1.93 o 
  12   1   6        4.01        4.98      1.15 o 
  13   1   6        4.33        5.12      1.48 o 
  14   1   6        1.52       -1.38      1.88 o 
 -14   2   6        0.51       -0.17      1.23 o 
 -13   2   6        3.73        3.52      1.18 o 
 -12   2   6        5.61        5.04      1.02 o 
 -11   2   6        7.57        9.15      1.26 o 
 -10   2   6       59.47       64.71      3.07 o 
  -9   2   6      154.97      166.43     10.09 o 
  -8   2   6       56.53       57.52      3.14 o 
  -7   2   6       23.65       25.35      1.74 o 
  -6   2   6       12.92       13.11      0.93 o 
  -5   2   6       41.81       41.43      2.59 o 
  -4   2   6      328.50      352.98     25.64 o 
  -3   2   6      105.48      101.46      7.63 o 
  -2   2   6      125.70      121.15      8.86 o 
  -1   2   6      246.76      205.89      1.89 o 
   0   2   6      295.33      265.34      2.87 o 
   1   2   6      347.27      317.84     19.18 o 
   2   2   6      185.02      175.21     16.41 o 
   3   2   6        5.91        8.15      0.98 o 
   4   2   6      114.37      114.10      7.57 o 
   5   2   6       23.89       22.26      1.55 o 
   6   2   6       20.17       21.61      1.28 o 
   7   2   6        1.53        1.22      0.75 o 
   8   2   6       31.53       31.85      1.53 o 
   9   2   6       76.51       73.93      3.79 o 
  10   2   6        0.01       -0.26      1.04 o 
  11   2   6       14.40       15.22      1.26 o 
  12   2   6        5.54        5.47      1.19 o 
  13   2   6        2.47        1.77      1.34 o 
 -13   3   6        0.25        0.60      1.33 o 
 -12   3   6        6.85        6.28      1.34 o 
 -11   3   6       26.72       24.04      1.87 o 
 -10   3   6       10.35       11.16      1.37 o 
  -9   3   6       65.19       62.43      5.04 o 
  -8   3   6       54.19       55.80      3.64 o 
  -7   3   6      122.55      121.81      6.78 o 
  -6   3   6      109.16      106.72      8.98 o 
  -5   3   6       16.33       14.70      0.88 o 
  -4   3   6       43.87       42.35      3.21 o 
  -3   3   6       71.81       70.30      6.67 o 
  -2   3   6       10.91       13.58      1.14 o 
  -1   3   6       28.67       28.09      1.71 o 
   0   3   6        0.84        0.49      0.86 o 
   1   3   6       44.65       40.12      2.84 o 
   2   3   6       42.93       53.08      3.31 o 
   3   3   6       27.69       28.90      2.30 o 
   4   3   6       89.12       89.01      6.35 o 
   5   3   6       93.32       97.11      5.63 o 
   6   3   6       24.58       24.59      2.13 o 
   7   3   6       19.86       18.55      1.49 o 
   8   3   6       63.13       61.11      4.10 o 
   9   3   6        6.37        5.55      1.20 o 
  10   3   6       12.97       13.26      1.45 o 
  11   3   6        0.09       -1.10      1.10 o 
  12   3   6        4.42        5.30      1.35 o 
  13   3   6        4.13        2.10      1.52 o 
 -12   4   6        5.11        3.73      1.26 o 
 -11   4   6        3.07        1.90      1.31 o 
 -10   4   6        2.26        1.26      1.04 o 
  -9   4   6        3.76        3.16      1.00 o 
  -8   4   6        3.10        3.74      1.04 o 
  -7   4   6       47.93       45.04      3.88 o 
  -6   4   6        4.04        2.64      0.87 o 
  -5   4   6       37.80       39.37      3.90 o 
  -4   4   6      117.80      108.12      7.86 o 
  -3   4   6       66.42       59.42      5.25 o 
  -2   4   6       67.94       61.74      4.64 o 
  -1   4   6        7.14        5.93      0.88 o 
   0   4   6       80.28       83.40      2.38 o 
   1   4   6      135.74      132.54      5.67 o 
   2   4   6       75.11       72.82      4.41 o 
   3   4   6       13.44       13.81      1.24 o 
   4   4   6       56.94       56.96      5.44 o 
   5   4   6       29.68       33.45      3.59 o 
   6   4   6       23.77       19.71      1.96 o 
   7   4   6       86.61       79.69      7.38 o 
   8   4   6        6.43        5.21      0.96 o 
   9   4   6       12.18       10.45      0.98 o 
  10   4   6        5.22        7.19      1.10 o 
  11   4   6        3.18        2.30      1.03 o 
 -11   5   6        2.28        1.09      1.40 o 
 -10   5   6        0.41        0.44      1.13 o 
  -9   5   6        4.40        4.45      1.09 o 
  -8   5   6        0.75        1.47      1.09 o 
  -7   5   6        5.41        7.08      1.09 o 
  -6   5   6       11.90       11.43      1.15 o 
  -5   5   6        5.50        6.11      1.00 o 
  -4   5   6       23.85       22.53      1.94 o 
  -3   5   6       16.26       17.35      1.22 o 
  -2   5   6       53.33       47.97      2.09 o 
  -1   5   6        2.95        1.80      0.98 o 
   0   5   6       13.09       12.96      1.01 o 
   1   5   6       12.72       13.28      0.94 o 
   2   5   6       35.86       32.00      2.10 o 
   3   5   6       60.19       63.58      5.04 o 
   4   5   6       18.87       18.10      1.77 o 
   5   5   6       12.50       11.19      1.65 o 
   6   5   6        8.74        9.19      1.20 o 
   7   5   6       11.65       12.11      1.69 o 
   8   5   6        8.87        9.18      2.06 o 
   9   5   6        2.19        3.21      1.31 o 
  10   5   6        2.58        3.13      1.47 o 
  -9   6   6        1.30        1.61      1.30 o 
  -8   6   6        2.17        3.95      1.32 o 
  -7   6   6        4.16        4.01      1.30 o 
  -6   6   6        4.08        4.47      1.03 o 
  -5   6   6        7.14        9.94      1.31 o 
  -4   6   6       19.97       21.46      2.39 o 
  -3   6   6       13.40       14.02      1.19 o 
  -2   6   6       21.69       23.90      1.50 o 
  -1   6   6       10.59        9.88      0.94 o 
   0   6   6       28.44       32.71      1.14 o 
   1   6   6        9.02       10.21      0.88 o 
   2   6   6        1.39        3.02      0.86 o 
   3   6   6        2.02        2.36      1.04 o 
   4   6   6       11.31       12.48      1.22 o 
   5   6   6       18.03       17.40      2.28 o 
   6   6   6        1.57        1.94      1.39 o 
   7   6   6        5.40        5.55      1.35 o 
   8   6   6       17.96       20.64      2.77 o 
  -5   7   6        5.23        4.93      1.68 o 
  -4   7   6        5.03        8.00      1.23 o 
  -3   7   6       11.99       12.42      1.24 o 
  -2   7   6       12.88       14.32      1.23 o 
  -1   7   6        8.33        9.81      1.16 o 
   0   7   6        4.09        4.83      1.22 o 
   1   7   6        1.55        1.85      1.08 o 
   2   7   6        3.61        3.28      1.23 o 
   3   7   6        3.81        5.54      1.08 o 
   4   7   6        3.11        2.79      1.83 o 
 -14   0   7        0.78        0.01      1.86 o 
 -13   0   7        6.02        3.71      1.71 o 
 -12   0   7        2.20        2.40      1.34 o 
 -11   0   7      136.93      136.55     22.95 o 
 -10   0   7      106.66      116.64     17.51 o 
  -9   0   7       35.48       33.29      5.11 o 
  -8   0   7       13.43       16.01      2.07 o 
  -7   0   7        0.39        0.35      1.25 o 
  -6   0   7        1.72        3.45      1.59 o 
  -5   0   7      344.93      389.43     56.43 o 
  -4   0   7       85.76       98.78     16.10 o 
  -3   0   7      226.51      212.59     23.40 o 
  -2   0   7      744.44      655.17     58.14 o 
  -1   0   7      310.42      299.15      8.63 o 
   0   0   7       54.44       47.60      2.06 o 
   1   0   7      247.52      242.02     30.61 o 
   2   0   7       23.67       31.91      3.71 o 
   3   0   7      615.84      744.96     70.98 o 
   4   0   7      240.42      254.57     38.85 o 
   5   0   7      124.54      145.09     21.06 o 
   6   0   7      164.87      185.48     25.86 o 
   7   0   7        0.23        0.05      1.30 o 
   8   0   7        6.79        5.12      2.26 o 
   9   0   7        2.04        1.67      1.46 o 
  10   0   7        0.21       -0.69      1.62 o 
  11   0   7        1.67       -0.44      1.32 o 
  12   0   7        0.92        0.62      2.05 o 
  13   0   7       19.24       17.32      1.69 o 
 -14   1   7        9.06        8.75      1.25 o 
 -13   1   7       18.77       20.89      1.17 o 
 -12   1   7       27.67       23.42      1.09 o 
 -11   1   7       54.72       50.71      1.99 o 
 -10   1   7        4.91        4.36      1.11 o 
  -9   1   7        7.41        7.59      1.04 o 
  -8   1   7        6.51        6.53      0.78 o 
  -7   1   7       81.04       95.50      4.12 o 
  -6   1   7      101.73      113.06      6.26 o 
  -5   1   7      149.57      175.10     12.67 o 
  -4   1   7      142.12      156.72     12.10 o 
  -3   1   7      107.54      117.49     10.90 o 
  -2   1   7      117.82      112.60     10.51 o 
  -1   1   7     1404.25     1205.51     11.60 o 
   0   1   7      868.50      787.34     18.10 o 
   1   1   7       56.52       61.27      5.10 o 
   2   1   7      393.96      417.05     38.77 o 
   3   1   7       83.43       79.56      5.50 o 
   4   1   7      146.02      152.93     10.02 o 
   5   1   7      180.11      195.05     14.33 o 
   6   1   7       82.16       95.01      7.53 o 
   7   1   7       52.39       58.28      4.47 o 
   8   1   7      158.79      165.33     12.60 o 
   9   1   7       45.89       44.40      3.77 o 
  10   1   7       21.88       19.21      1.96 o 
  11   1   7        3.17        2.22      1.01 o 
  12   1   7        7.97        7.77      1.05 o 
  13   1   7        0.06       -0.28      1.33 o 
 -14   2   7        9.02        7.01      1.38 o 
 -13   2   7        0.79       -0.12      1.33 o 
 -12   2   7        1.36        1.16      1.22 o 
 -11   2   7        0.03        0.35      0.96 o 
 -10   2   7       26.06       24.89      1.53 o 
  -9   2   7       47.89       50.45      3.02 o 
  -8   2   7       59.29       57.93      4.18 o 
  -7   2   7       43.51       41.75      3.21 o 
  -6   2   7       21.51       20.15      1.49 o 
  -5   2   7      190.71      205.42     11.45 o 
  -4   2   7      415.75      441.81     24.41 o 
  -3   2   7      436.07      399.39     17.77 o 
  -2   2   7      177.84      142.29      4.08 o 
  -1   2   7      144.86      124.44      1.97 o 
   0   2   7      124.98      115.80      2.75 o 
   1   2   7      109.46       96.41      3.39 o 
   2   2   7       77.48       84.45      5.16 o 
   3   2   7       53.42       57.24      4.25 o 
   4   2   7      170.27      162.94     11.01 o 
   5   2   7       12.21       11.08      0.79 o 
   6   2   7       44.99       41.90      2.20 o 
   7   2   7        0.37        0.39      1.03 o 
   8   2   7       43.00       46.64      2.39 o 
   9   2   7       10.80        9.68      0.92 o 
  10   2   7        5.81        6.00      1.09 o 
  11   2   7        1.34        0.51      1.19 o 
  12   2   7        2.61        3.95      1.35 o 
  13   2   7        2.13        0.65      1.52 o 
 -13   3   7        4.85        4.56      1.33 o 
 -12   3   7        0.90        2.78      1.17 o 
 -11   3   7        9.18        9.67      1.58 o 
 -10   3   7       10.33       10.28      1.41 o 
  -9   3   7       17.77       20.15      1.03 o 
  -8   3   7      161.24      158.82     12.42 o 
  -7   3   7       23.12       22.76      2.68 o 
  -6   3   7        6.45        4.91      0.92 o 
  -5   3   7        8.35        7.58      0.90 o 
  -4   3   7       38.71       40.82      3.85 o 
  -3   3   7       97.19       85.59      8.33 o 
  -2   3   7       96.51       86.06      7.96 o 
  -1   3   7       50.73       50.20      1.66 o 
   0   3   7      143.65      139.75      7.01 o 
   1   3   7       56.90       51.32      3.28 o 
   2   3   7       60.63       64.33      4.10 o 
   3   3   7      217.69      220.00     20.08 o 
   4   3   7       42.69       41.07      3.40 o 
   5   3   7       44.81       49.32      4.78 o 
   6   3   7       22.97       21.65      1.61 o 
   7   3   7       20.41       19.52      1.48 o 
   8   3   7      129.94      128.01      9.66 o 
   9   3   7       12.48       11.69      1.04 o 
  10   3   7        0.65        0.62      1.03 o 
  11   3   7        2.49        2.22      1.02 o 
  12   3   7        5.92        6.63      1.33 o 
 -12   4   7       15.25       13.24      2.12 o 
 -11   4   7        4.02        3.67      1.08 o 
 -10   4   7        9.30        9.38      1.08 o 
  -9   4   7       15.15       14.86      1.11 o 
  -8   4   7        1.07        0.54      1.03 o 
  -7   4   7        2.07        1.76      0.99 o 
  -6   4   7       22.47       21.82      1.65 o 
  -5   4   7       37.45       40.84      3.55 o 
  -4   4   7        7.95        8.66      1.06 o 
  -3   4   7       74.84       78.90      6.61 o 
  -2   4   7       18.33       15.61      1.26 o 
  -1   4   7       10.12        8.22      1.21 o 
   0   4   7       47.88       36.23      1.50 o 
   1   4   7       88.00       97.89      5.01 o 
   2   4   7       51.89       52.61      3.25 o 
   3   4   7       28.69       27.04      2.88 o 
   4   4   7       60.10       64.95      6.97 o 
   5   4   7       53.00       46.90      4.82 o 
   6   4   7       11.05       12.20      1.12 o 
   7   4   7        3.05        3.01      1.23 o 
   8   4   7       12.44       11.91      1.38 o 
   9   4   7        4.83        5.18      1.19 o 
  10   4   7        0.51        0.87      1.01 o 
  11   4   7        2.79        2.49      1.07 o 
 -11   5   7        1.59        0.76      1.24 o 
 -10   5   7        1.87        1.93      1.13 o 
  -9   5   7        3.26        4.58      1.16 o 
  -8   5   7        0.07       -0.68      1.09 o 
  -7   5   7        5.75        7.28      1.18 o 
  -6   5   7       10.16       12.96      1.45 o 
  -5   5   7        7.92        8.75      1.22 o 
  -4   5   7       12.10       13.53      1.32 o 
  -3   5   7       19.96       17.51      1.60 o 
  -2   5   7       20.12       18.71      1.04 o 
  -1   5   7       55.84       53.90      2.25 o 
   0   5   7       44.63       47.82      1.93 o 
   1   5   7       10.70       10.11      0.86 o 
   2   5   7       28.11       33.78      2.83 o 
   3   5   7       34.78       35.07      2.78 o 
   4   5   7       45.92       40.18      4.23 o 
   5   5   7        4.73        5.65      1.01 o 
   6   5   7       14.78       14.61      2.26 o 
   7   5   7        5.62        4.62      1.31 o 
   8   5   7        0.64        0.44      1.35 o 
   9   5   7        0.69        1.32      1.31 o 
  10   5   7        0.05        0.86      2.55 o 
  -8   6   7        9.58        9.49      1.36 o 
  -7   6   7        2.91        2.99      1.32 o 
  -6   6   7        4.34        3.93      1.45 o 
  -5   6   7        0.82        2.10      1.27 o 
  -4   6   7        8.95       11.77      1.33 o 
  -3   6   7        4.87        5.50      1.21 o 
  -2   6   7        3.56        3.88      1.22 o 
  -1   6   7        0.39        1.10      0.89 o 
   0   6   7        3.73        3.86      0.98 o 
   1   6   7        3.15        3.57      0.99 o 
   2   6   7        6.53        6.97      1.19 o 
   3   6   7        7.88        8.30      1.19 o 
   4   6   7        0.02        0.80      1.44 o 
   5   6   7        9.27        8.46      1.27 o 
   6   6   7        4.03        3.96      1.35 o 
   7   6   7        1.97        1.83      1.52 o 
  -5   7   7        5.24        4.37      2.66 o 
  -4   7   7        2.53        3.37      1.63 o 
  -3   7   7        3.02        1.84      1.33 o 
  -2   7   7        1.97        0.05      1.22 o 
  -1   7   7        0.13        1.29      1.44 o 
   0   7   7        0.69        2.90      1.30 o 
   1   7   7        3.18        4.33      1.33 o 
   2   7   7       13.88       18.35      1.53 o 
   3   7   7        8.08        7.46      1.43 o 
 -14   0   8        4.34        4.64      1.89 o 
 -13   0   8        0.14        0.92      1.45 o 
 -12   0   8        2.33        1.19      1.71 o 
 -11   0   8        0.00       -0.23      1.61 o 
 -10   0   8        3.17        3.30      1.43 o 
  -9   0   8       36.21       34.32      5.96 o 
  -8   0   8       33.69       33.74      7.97 o 
  -7   0   8       58.02       67.95      8.94 o 
  -6   0   8        0.96        2.84      1.67 o 
  -5   0   8        0.09        0.08      1.26 o 
  -4   0   8      111.18      120.34     17.30 o 
  -3   0   8        3.28        5.72      1.66 o 
  -2   0   8       79.46       98.47      9.27 o 
  -1   0   8       42.69       42.93      1.36 o 
   0   0   8       70.21       66.07      5.91 o 
   1   0   8       21.35       25.99      4.24 o 
   2   0   8      314.26      333.85     31.14 o 
   3   0   8      407.37      438.96     48.12 o 
   4   0   8      340.34      345.28     37.03 o 
   5   0   8      331.50      357.18     53.56 o 
   6   0   8        1.20        2.55      1.54 o 
   7   0   8       17.55       17.17      2.58 o 
   8   0   8        3.78        3.84      1.52 o 
   9   0   8      171.75      182.62     26.92 o 
  10   0   8        5.14        4.50      1.60 o 
  11   0   8        6.45        9.20      1.77 o 
  12   0   8       17.78       20.22      4.65 o 
  13   0   8        6.26        6.24      1.75 o 
 -14   1   8        2.78        1.89      1.32 o 
 -13   1   8        9.09        8.92      1.19 o 
 -12   1   8       32.60       35.36      2.23 o 
 -11   1   8       27.74       25.86      2.47 o 
 -10   1   8       21.24       20.88      1.52 o 
  -9   1   8       14.63       14.08      1.35 o 
  -8   1   8       23.55       23.74      1.95 o 
  -7   1   8       64.24       71.98      4.51 o 
  -6   1   8       64.58       63.75      5.39 o 
  -5   1   8       38.69       37.84      3.44 o 
  -4   1   8        9.11       14.67      1.16 o 
  -3   1   8       16.57       16.29      1.59 o 
  -2   1   8      154.27      130.28     13.69 o 
  -1   1   8      208.52      190.05     23.34 o 
   0   1   8      417.26      381.47     30.17 o 
   1   1   8       73.70       64.57      7.06 o 
   2   1   8      162.07      176.33     14.20 o 
   3   1   8      177.07      174.90     12.99 o 
   4   1   8       88.82       93.59      6.10 o 
   5   1   8      253.75      267.51     20.40 o 
   6   1   8      193.35      197.80     12.23 o 
   7   1   8      196.48      232.20     16.24 o 
   8   1   8       43.24       44.74      2.88 o 
   9   1   8        1.38        0.97      1.17 o 
  10   1   8        5.01        4.41      1.21 o 
  11   1   8        1.96        3.74      1.04 o 
  12   1   8        6.36        6.49      1.25 o 
  13   1   8       11.47       10.43      1.44 o 
 -14   2   8        5.79        2.89      1.88 o 
 -13   2   8       10.53        9.63      1.50 o 
 -12   2   8        8.11        8.99      1.31 o 
 -11   2   8       10.29       11.17      1.37 o 
 -10   2   8       22.79       25.10      1.14 o 
  -9   2   8        3.51        2.60      0.94 o 
  -8   2   8       22.03       22.02      1.10 o 
  -7   2   8       64.50       66.97      4.59 o 
  -6   2   8       16.69       14.77      1.18 o 
  -5   2   8        2.67        3.58      0.97 o 
  -4   2   8      193.78      178.56      5.89 o 
  -3   2   8      191.74      170.13      4.48 o 
  -2   2   8      243.73      216.69      5.44 o 
  -1   2   8      126.74      111.50      2.21 o 
   0   2   8       13.09       11.25      0.95 o 
   1   2   8       46.71       47.23      3.74 o 
   2   2   8        3.70        2.77      0.89 o 
   3   2   8       37.79       35.13      1.42 o 
   4   2   8      106.70      110.92      4.98 o 
   5   2   8       74.27       77.81      5.24 o 
   6   2   8       58.59       50.73      3.17 o 
   7   2   8      191.96      184.63     10.68 o 
   8   2   8      194.38      192.96     11.63 o 
   9   2   8       38.72       39.29      2.16 o 
  10   2   8        4.10        5.20      1.09 o 
  11   2   8        1.32        2.31      1.08 o 
  12   2   8       10.37        9.50      2.10 o 
 -13   3   8       12.31       10.76      1.56 o 
 -12   3   8        0.81        2.19      1.34 o 
 -11   3   8        9.63        9.59      1.35 o 
 -10   3   8       26.06       23.86      1.35 o 
  -9   3   8       51.94       45.92      2.24 o 
  -8   3   8       36.26       36.85      1.90 o 
  -7   3   8        0.01       -0.02      1.12 o 
  -6   3   8       85.51       83.86      5.65 o 
  -5   3   8      273.85      263.75     15.83 o 
  -4   3   8      185.28      176.70     14.84 o 
  -3   3   8       71.74       64.88      3.85 o 
  -2   3   8      250.18      218.52      1.75 o 
  -1   3   8        0.65        0.53      1.23 o 
   0   3   8       68.64       60.41      1.12 o 
   1   3   8       64.17       56.99      2.78 o 
   2   3   8       42.11       35.59      2.78 o 
   3   3   8       20.68       20.42      1.74 o 
   4   3   8       25.93       25.11      2.05 o 
   5   3   8       62.13       67.85      4.62 o 
   6   3   8       49.75       46.26      2.90 o 
   7   3   8        5.18        4.31      0.86 o 
   8   3   8       23.24       25.71      2.09 o 
   9   3   8       14.19       12.35      0.90 o 
  10   3   8        0.93       -0.64      1.17 o 
  11   3   8        4.33        4.05      1.15 o 
  12   3   8        1.37        0.21      1.32 o 
 -12   4   8       10.68        8.44      1.69 o 
 -11   4   8        7.04        6.65      1.23 o 
 -10   4   8        7.92        8.31      1.21 o 
  -9   4   8       17.54       16.25      1.57 o 
  -8   4   8       32.64       34.29      2.15 o 
  -7   4   8       36.88       32.66      2.93 o 
  -6   4   8       93.85       91.79      9.29 o 
  -5   4   8      108.67      102.17     10.35 o 
  -4   4   8      106.63       91.12      9.36 o 
  -3   4   8      104.03      109.57      9.79 o 
  -2   4   8       13.99       11.42      1.32 o 
  -1   4   8       29.70       28.22      1.50 o 
   0   4   8        0.22        0.94      1.03 o 
   1   4   8       28.57       30.09      1.59 o 
   2   4   8        5.19        6.12      1.09 o 
   3   4   8       59.57       68.74      6.50 o 
   4   4   8       22.45       17.61      1.93 o 
   5   4   8        7.56        6.24      1.03 o 
   6   4   8       11.98       12.08      1.25 o 
   7   4   8        0.04        1.64      1.18 o 
   8   4   8        6.61        9.29      1.45 o 
   9   4   8        0.32        0.98      1.27 o 
  10   4   8        0.16        0.73      1.13 o 
 -10   5   8        3.78        2.54      1.12 o 
  -9   5   8        1.32        0.77      1.36 o 
  -8   5   8        4.20        1.93      1.20 o 
  -7   5   8       28.16       32.82      3.04 o 
  -6   5   8       13.95       12.13      2.37 o 
  -5   5   8       18.39       17.94      1.37 o 
  -4   5   8        7.00        8.28      1.10 o 
  -3   5   8       21.26       18.96      1.94 o 
  -2   5   8       26.40       25.86      1.67 o 
  -1   5   8       32.93       31.21      1.67 o 
   0   5   8       28.22       29.53      1.71 o 
   1   5   8        0.13        0.53      0.93 o 
   2   5   8       11.88       13.84      0.99 o 
   3   5   8       19.19       20.30      1.67 o 
   4   5   8       17.94       19.66      2.48 o 
   5   5   8        8.96        7.33      1.20 o 
   6   5   8        0.23       -1.12      1.12 o 
   7   5   8        5.59        3.72      1.30 o 
   8   5   8        1.88        2.46      1.22 o 
   9   5   8        0.33       -0.75      1.50 o 
  -8   6   8        0.85        0.38      1.50 o 
  -7   6   8        2.12        1.92      1.63 o 
  -6   6   8        0.21       -0.14      1.33 o 
  -5   6   8        1.45        1.75      1.16 o 
  -4   6   8        3.62        2.42      1.43 o 
  -3   6   8        3.51        4.09      1.17 o 
  -2   6   8        0.45        0.62      1.08 o 
  -1   6   8        2.10        1.51      1.12 o 
   0   6   8        4.85        6.83      1.22 o 
   1   6   8        1.35        1.39      1.03 o 
   2   6   8        0.68        1.01      1.17 o 
   3   6   8        2.19        3.48      1.17 o 
   4   6   8        0.42        2.21      1.39 o 
   5   6   8        2.00        1.47      1.45 o 
   6   6   8        5.51        8.07      1.60 o 
  -3   7   8        1.37        4.25      2.25 o 
  -2   7   8        1.12        2.15      1.45 o 
  -1   7   8        3.30        3.61      1.81 o 
   0   7   8        7.58        7.49      1.58 o 
   1   7   8        7.06        9.70      1.47 o 
   2   7   8        3.16        4.15      2.14 o 
 -14   0   9        2.82       -0.30      2.20 o 
 -13   0   9       17.31       24.02      2.35 o 
 -12   0   9       19.65       17.58      1.61 o 
 -11   0   9       30.04       33.53      2.36 o 
 -10   0   9        0.18        0.95      1.62 o 
  -9   0   9        0.06       -1.43      1.43 o 
  -8   0   9       74.49       85.46     16.85 o 
  -7   0   9       91.51       94.97     22.12 o 
  -6   0   9       35.64       31.07      6.35 o 
  -5   0   9       11.81       12.26      3.24 o 
  -4   0   9       32.72       37.17      3.80 o 
  -3   0   9      211.72      206.41     25.22 o 
  -2   0   9       65.89       57.87      3.88 o 
  -1   0   9       41.62       35.64      1.47 o 
   0   0   9       11.55       13.54      1.66 o 
   1   0   9       13.11       13.47      2.18 o 
   2   0   9       35.99       33.01      5.07 o 
   3   0   9      308.77      286.53     35.76 o 
   4   0   9      506.51      517.00     66.70 o 
   5   0   9       66.21       67.93      7.18 o 
   6   0   9       90.54      106.62     19.70 o 
   7   0   9       35.06       36.35      5.94 o 
   8   0   9       61.52       63.18     11.78 o 
   9   0   9       15.15       16.39      2.56 o 
  10   0   9        3.07        8.07      1.87 o 
  11   0   9        0.50        1.48      1.71 o 
  12   0   9        3.59        3.38      1.86 o 
 -14   1   9        0.73        2.19      1.66 o 
 -13   1   9        4.92        4.07      1.42 o 
 -12   1   9        1.80        2.06      1.20 o 
 -11   1   9        7.53        7.44      0.96 o 
 -10   1   9       15.22       16.87      1.49 o 
  -9   1   9       14.96       16.74      1.36 o 
  -8   1   9       29.52       27.06      2.31 o 
  -7   1   9       30.30       33.25      3.18 o 
  -6   1   9       28.78       36.02      3.21 o 
  -5   1   9       43.07       45.91      5.40 o 
  -4   1   9       21.75       21.61      2.11 o 
  -3   1   9      126.57      121.02     14.16 o 
  -2   1   9        5.80        7.30      1.00 o 
  -1   1   9       33.03       39.38      2.64 o 
   0   1   9       16.11       16.80      1.16 o 
   1   1   9      164.33      187.62     19.61 o 
   2   1   9      103.65      104.26      9.13 o 
   3   1   9        4.18        3.16      0.99 o 
   4   1   9       74.99       76.37      6.46 o 
   5   1   9      130.07      125.87     10.42 o 
   6   1   9       98.04       97.21      8.33 o 
   7   1   9        0.46        0.30      1.04 o 
   8   1   9        0.84        0.21      0.87 o 
   9   1   9        0.39        0.05      1.03 o 
  10   1   9        5.49        6.36      1.32 o 
  11   1   9        8.35        8.46      1.11 o 
  12   1   9       16.57       15.74      1.58 o 
 -13   2   9        5.73        4.87      1.46 o 
 -12   2   9       12.32       13.55      1.23 o 
 -11   2   9       12.69       14.27      1.35 o 
 -10   2   9        5.90        4.95      1.22 o 
  -9   2   9       33.66       37.54      2.37 o 
  -8   2   9      120.19      123.82      5.19 o 
  -7   2   9       39.30       42.26      2.24 o 
  -6   2   9        0.18       -0.13      1.02 o 
  -5   2   9       71.36       66.55      2.75 o 
  -4   2   9      142.45      124.85      6.35 o 
  -3   2   9      190.29      178.36      9.57 o 
  -2   2   9       63.66       64.09      2.86 o 
  -1   2   9      457.25      414.31      2.58 o 
   0   2   9      276.26      255.91     10.23 o 
   1   2   9       51.00       54.23      1.26 o 
   2   2   9       22.85       21.89      1.13 o 
   3   2   9       13.15       10.80      1.14 o 
   4   2   9       58.12       61.75      3.21 o 
   5   2   9       38.34       38.13      2.34 o 
   6   2   9       12.09       11.92      1.05 o 
   7   2   9       20.49       20.62      1.36 o 
   8   2   9       35.92       41.18      1.87 o 
   9   2   9        1.33        1.34      1.07 o 
  10   2   9        4.43        3.70      1.30 o 
  11   2   9        8.83        8.68      1.45 o 
  12   2   9       13.00       12.96      1.26 o 
 -12   3   9        0.09        0.37      1.23 o 
 -11   3   9        0.57        2.53      1.29 o 
 -10   3   9        6.27        7.14      1.22 o 
  -9   3   9       25.12       26.69      1.11 o 
  -8   3   9       37.41       34.77      1.83 o 
  -7   3   9      108.79      102.71      5.14 o 
  -6   3   9      150.78      148.27      9.36 o 
  -5   3   9      158.71      147.64      8.29 o 
  -4   3   9      111.88      116.66      8.41 o 
  -3   3   9       94.39       88.53      1.44 o 
  -2   3   9       34.60       31.72      1.58 o 
  -1   3   9       61.26       56.54      1.02 o 
   0   3   9       48.47       44.61      1.41 o 
   1   3   9      107.45       92.41      5.03 o 
   2   3   9      139.04      128.68      7.34 o 
   3   3   9       48.52       44.51      3.36 o 
   4   3   9       71.36       77.35      5.48 o 
   5   3   9       26.27       25.01      1.69 o 
   6   3   9       26.03       25.08      1.86 o 
   7   3   9       24.55       24.02      2.48 o 
   8   3   9        5.04        5.91      0.94 o 
   9   3   9        1.12        1.32      1.02 o 
  10   3   9        3.80        3.86      1.15 o 
  11   3   9        6.29        5.05      1.17 o 
 -11   4   9        8.86        7.53      1.11 o 
 -10   4   9       16.92       15.33      1.12 o 
  -9   4   9       16.82       16.85      1.24 o 
  -8   4   9       23.44       25.60      1.17 o 
  -7   4   9       15.11       16.16      1.26 o 
  -6   4   9        5.93        5.56      1.13 o 
  -5   4   9        4.87        2.31      1.34 o 
  -4   4   9       10.70        7.75      1.13 o 
  -3   4   9       48.65       46.66      1.80 o 
  -2   4   9       33.40       31.99      1.30 o 
  -1   4   9       23.73       20.72      1.43 o 
   0   4   9       67.49       72.74      1.97 o 
   1   4   9      143.10      131.57      8.42 o 
   2   4   9       62.12       61.66      2.64 o 
   3   4   9       41.02       39.38      4.08 o 
   4   4   9       46.01       44.79      3.88 o 
   5   4   9       13.60       12.37      1.38 o 
   6   4   9        0.39        1.12      1.31 o 
   7   4   9        4.70        5.93      1.33 o 
   8   4   9       14.66       14.43      1.58 o 
   9   4   9        6.40        4.45      1.53 o 
  10   4   9        5.71        5.12      2.27 o 
 -10   5   9        1.16        1.81      2.62 o 
  -9   5   9        2.34        2.58      1.45 o 
  -8   5   9        0.08       -0.05      1.32 o 
  -7   5   9        8.04        8.67      1.36 o 
  -6   5   9       14.90       16.82      1.78 o 
  -5   5   9        1.39        2.22      1.12 o 
  -4   5   9        0.44        0.25      1.26 o 
  -3   5   9        9.80        9.33      1.42 o 
  -2   5   9        2.19        3.39      1.51 o 
  -1   5   9        0.90        1.17      1.08 o 
   0   5   9        3.19        1.56      2.70 o 
   1   5   9        2.44        2.61      1.01 o 
   2   5   9       13.31       13.73      1.26 o 
   3   5   9       22.25       22.29      2.85 o 
   4   5   9       34.64       44.42      4.15 o 
   5   5   9       48.05       54.32      6.42 o 
   6   5   9       22.45       25.35      3.65 o 
   7   5   9        6.01        8.92      1.33 o 
   8   5   9        1.45       -0.25      1.58 o 
  -7   6   9        2.64        3.14      1.72 o 
  -6   6   9        3.44        3.32      1.33 o 
  -5   6   9        3.60        4.39      1.40 o 
  -4   6   9        0.87        0.91      1.47 o 
  -3   6   9        2.69        3.87      1.26 o 
  -2   6   9        8.21       10.97      1.29 o 
  -1   6   9       10.55       11.25      1.46 o 
   0   6   9        0.07       -0.70      1.23 o 
   1   6   9        7.40        9.80      1.08 o 
   2   6   9       11.32       16.82      2.52 o 
   3   6   9       15.43       20.25      2.42 o 
   4   6   9        9.31        9.73      1.52 o 
   5   6   9        1.70        2.37      1.52 o 
 -13   0  10       21.15       24.62      2.42 o 
 -12   0  10      130.93      123.84     17.15 o 
 -11   0  10       97.82      108.06     18.57 o 
 -10   0  10       26.66       30.19      4.53 o 
  -9   0  10       12.17       12.53      1.37 o 
  -8   0  10      128.99      138.84     31.84 o 
  -7   0  10       66.01       73.47     17.03 o 
  -6   0  10        9.45       10.32      1.95 o 
  -5   0  10        0.06        0.44      1.05 o 
  -4   0  10       64.58       64.97     11.37 o 
  -3   0  10        7.81        9.08      1.14 o 
  -2   0  10        1.09        0.41      1.27 o 
  -1   0  10       96.27       97.02      6.67 o 
   0   0  10        0.75        0.94      1.54 o 
   1   0  10        6.29        4.57      1.56 o 
   2   0  10       53.53       52.41      7.14 o 
   3   0  10        0.81        0.48      1.27 o 
   4   0  10       16.98       16.42      1.69 o 
   5   0  10       15.64       19.00      3.07 o 
   6   0  10       31.98       34.48      4.75 o 
   7   0  10        1.09        2.40      1.40 o 
   8   0  10        4.14        5.03      1.66 o 
   9   0  10        8.03        7.32      1.60 o 
  10   0  10       20.37       22.55      3.36 o 
  11   0  10        9.30        9.95      1.93 o 
  12   0  10        0.63       -3.04      4.30 o 
 -13   1  10       16.22       13.32      1.36 o 
 -12   1  10        9.18       11.70      1.22 o 
 -11   1  10        7.93        6.61      1.37 o 
 -10   1  10       17.41       19.30      2.02 o 
  -9   1  10       52.43       58.02      5.56 o 
  -8   1  10       51.18       54.20      5.33 o 
  -7   1  10       36.49       39.45      4.28 o 
  -6   1  10      135.83      146.51     15.89 o 
  -5   1  10       86.04       81.20      8.98 o 
  -4   1  10       42.36       39.79      4.66 o 
  -3   1  10       16.75       13.45      1.64 o 
  -2   1  10       29.41       28.48      2.45 o 
  -1   1  10        5.76        5.88      1.09 o 
   0   1  10       25.40       27.98      1.94 o 
   1   1  10        0.04        1.45      1.07 o 
   2   1  10       10.94       12.30      1.21 o 
   3   1  10       78.70       83.62      7.70 o 
   4   1  10       41.35       42.73      3.27 o 
   5   1  10       42.28       41.72      4.03 o 
   6   1  10       41.03       44.69      4.29 o 
   7   1  10       68.50       64.20      6.14 o 
   8   1  10       26.62       25.73      2.35 o 
   9   1  10        0.70        0.70      0.88 o 
  10   1  10        2.48        2.50      1.17 o 
  11   1  10        1.45        2.21      1.16 o 
  12   1  10        7.82        4.26      1.20 o 
 -13   2  10        6.02        4.94      1.43 o 
 -12   2  10        1.60        1.10      1.23 o 
 -11   2  10        2.91        2.47      1.19 o 
 -10   2  10        4.16        3.81      1.18 o 
  -9   2  10       19.32       20.45      1.19 o 
  -8   2  10        5.98        5.95      1.06 o 
  -7   2  10       10.14        7.46      1.12 o 
  -6   2  10       11.64       12.29      1.08 o 
  -5   2  10       38.75       39.31      2.35 o 
  -4   2  10       55.23       50.80      1.68 o 
  -3   2  10       17.86       17.17      1.28 o 
  -2   2  10       38.50       36.57      1.60 o 
  -1   2  10        8.70        6.78      1.07 o 
   0   2  10       28.85       27.64      1.04 o 
   1   2  10       32.26       30.20      1.04 o 
   2   2  10       70.94       54.21      3.47 o 
   3   2  10      150.19      157.07      7.74 o 
   4   2  10      151.40      162.63     10.64 o 
   5   2  10      203.46      192.02     13.86 o 
   6   2  10       62.29       64.00      4.46 o 
   7   2  10        5.52        6.81      1.24 o 
   8   2  10        5.36        4.03      1.02 o 
   9   2  10        2.90        4.08      1.11 o 
  10   2  10        4.87        6.07      0.98 o 
  11   2  10       12.79       10.71      1.34 o 
 -12   3  10        3.08        2.76      1.40 o 
 -11   3  10        3.48        4.53      1.64 o 
 -10   3  10        1.47        2.45      1.19 o 
  -9   3  10        9.00        6.68      1.09 o 
  -8   3  10        1.74        3.37      1.10 o 
  -7   3  10       15.65       14.23      1.26 o 
  -6   3  10        3.65        3.37      1.20 o 
  -5   3  10        0.47       -0.70      1.24 o 
  -4   3  10       61.05       60.34      1.58 o 
  -3   3  10      122.06      124.69      6.48 o 
  -2   3  10       44.05       41.02      1.85 o 
  -1   3  10       46.58       40.23      1.74 o 
   0   3  10      178.00      173.19      8.47 o 
   1   3  10      150.42      158.74      7.34 o 
   2   3  10       47.15       45.24      4.38 o 
   3   3  10       11.79        7.94      1.19 o 
   4   3  10        1.31        0.59      1.13 o 
   5   3  10        3.70        1.94      1.15 o 
   6   3  10       28.89       27.55      2.33 o 
   7   3  10       88.13       90.22      6.19 o 
   8   3  10       32.81       30.82      2.51 o 
   9   3  10       14.98       17.25      1.58 o 
  10   3  10       10.97        9.40      1.16 o 
 -11   4  10        4.69        4.10      1.51 o 
 -10   4  10        2.36        1.97      1.22 o 
  -9   4  10        2.19        3.32      1.10 o 
  -8   4  10        1.62        1.69      1.17 o 
  -7   4  10        9.66        8.59      1.17 o 
  -6   4  10       11.14       10.78      1.28 o 
  -5   4  10       21.15       17.85      1.40 o 
  -4   4  10       64.53       59.73      7.22 o 
  -3   4  10       27.76       23.48      1.32 o 
  -2   4  10        8.99        9.64      1.35 o 
  -1   4  10        0.99        1.58      1.35 o 
   0   4  10       10.56       10.68      1.42 o 
   1   4  10       51.35       50.44      2.77 o 
   2   4  10       26.72       21.63      1.81 o 
   3   4  10       38.19       44.40      3.07 o 
   4   4  10       52.46       49.46      4.07 o 
   5   4  10       39.19       40.57      3.29 o 
   6   4  10        5.84        9.90      1.38 o 
   7   4  10        4.91        4.90      1.16 o 
   8   4  10        0.89        2.41      1.22 o 
   9   4  10        5.02        5.57      1.40 o 
  -9   5  10        8.50        8.33      1.56 o 
  -8   5  10       11.26        9.37      1.49 o 
  -7   5  10        3.18        2.29      1.48 o 
  -6   5  10        1.54        0.43      1.26 o 
  -5   5  10        1.92        1.02      1.68 o 
  -4   5  10        7.14        7.91      2.26 o 
  -3   5  10        4.45        7.37      1.28 o 
  -2   5  10       12.87       11.72      1.23 o 
  -1   5  10        4.78        5.38      1.29 o 
   0   5  10        1.33        1.72      1.15 o 
   1   5  10        4.91        4.67      1.28 o 
   2   5  10        6.75        6.52      1.35 o 
   3   5  10        8.55        8.87      1.26 o 
   4   5  10        0.31        0.25      1.33 o 
   5   5  10        8.20        7.55      1.37 o 
   6   5  10       10.19       10.30      1.36 o 
   7   5  10        0.09        0.24      1.46 o 
  -6   6  10       12.61       13.52      1.70 o 
  -5   6  10        1.49       -0.25      1.74 o 
  -4   6  10        0.07       -0.89      1.61 o 
  -3   6  10        0.02        1.47      1.85 o 
  -2   6  10        0.36       -1.25      1.43 o 
  -1   6  10        1.83        1.23      2.03 o 
   0   6  10        6.06        8.81      1.47 o 
   1   6  10        5.78        5.59      1.34 o 
   2   6  10        5.55        4.49      1.61 o 
   3   6  10       13.59       12.47      1.61 o 
   4   6  10       15.22       19.07      2.55 o 
 -13   0  11        0.69       -1.94      2.65 o 
 -12   0  11        0.13       -1.55      1.67 o 
 -11   0  11        0.22        0.79      1.49 o 
 -10   0  11        0.02        1.18      1.51 o 
  -9   0  11        0.66        1.00      1.62 o 
  -8   0  11        5.29        6.24      1.76 o 
  -7   0  11        7.26        9.11      1.94 o 
  -6   0  11        2.02        3.00      1.46 o 
  -5   0  11       82.56       87.58     22.02 o 
  -4   0  11       17.14       19.83      2.64 o 
  -3   0  11        0.07       -0.02      1.50 o 
  -2   0  11        7.25        4.48      1.25 o 
  -1   0  11       82.66       86.75      2.16 o 
   0   0  11       67.38       70.98      7.50 o 
   1   0  11       22.84       23.12      2.95 o 
   2   0  11        8.26        6.58      1.74 o 
   3   0  11        0.50       -0.10      1.79 o 
   4   0  11       26.17       31.86      4.84 o 
   5   0  11       91.84       86.69     13.45 o 
   6   0  11       24.35       24.09      2.96 o 
   7   0  11        6.61        7.15      1.21 o 
   8   0  11       10.79       12.18      2.80 o 
   9   0  11        3.28        4.64      1.32 o 
  10   0  11        2.18        6.84      2.26 o 
  11   0  11        0.27        1.60      1.58 o 
 -13   1  11        6.35        5.25      2.20 o 
 -12   1  11        6.57        5.42      1.35 o 
 -11   1  11        1.43        1.65      1.29 o 
 -10   1  11        0.83        1.61      1.23 o 
  -9   1  11       28.37       32.44      4.00 o 
  -8   1  11      119.21      125.39     14.93 o 
  -7   1  11       97.99       95.84     12.93 o 
  -6   1  11       51.57       55.93      6.35 o 
  -5   1  11        9.62        8.68      1.14 o 
  -4   1  11       40.81       40.47      4.59 o 
  -3   1  11      240.10      239.06     17.00 o 
  -2   1  11      147.05      145.62      8.35 o 
  -1   1  11      117.88      106.50      7.13 o 
   0   1  11       70.57       71.04      5.05 o 
   1   1  11       29.42       27.84      2.90 o 
   2   1  11       46.15       42.57      5.58 o 
   3   1  11       21.55       19.58      1.78 o 
   4   1  11       47.93       47.54      4.27 o 
   5   1  11       25.68       22.66      1.66 o 
   6   1  11        9.07        7.88      0.82 o 
   7   1  11        0.74        0.30      0.96 o 
   8   1  11       15.77       18.55      1.79 o 
   9   1  11       26.51       25.12      2.27 o 
  10   1  11        1.97        1.68      1.35 o 
  11   1  11        2.95        1.73      1.50 o 
 -12   2  11        0.85        2.79      1.60 o 
 -11   2  11        0.62        1.49      1.39 o 
 -10   2  11        1.32        3.03      1.09 o 
  -9   2  11        0.63        0.10      1.07 o 
  -8   2  11       18.83       18.44      1.39 o 
  -7   2  11       41.56       47.81      2.47 o 
  -6   2  11      109.61      107.08      9.81 o 
  -5   2  11      167.46      152.26      5.56 o 
  -4   2  11      186.31      189.56     15.62 o 
  -3   2  11      125.89      124.94      2.06 o 
  -2   2  11       32.27       26.70      1.34 o 
  -1   2  11       14.10       13.88      1.06 o 
   0   2  11       44.56       41.70      2.63 o 
   1   2  11       13.09       15.72      1.49 o 
   2   2  11        0.38        0.39      1.15 o 
   3   2  11        6.51        6.15      1.38 o 
   4   2  11       12.15       12.39      1.04 o 
   5   2  11        1.30        2.34      1.06 o 
   6   2  11        6.14        5.78      1.23 o 
   7   2  11        7.09        8.43      1.02 o 
   8   2  11        0.38       -0.42      1.32 o 
   9   2  11       12.33       14.54      1.40 o 
  10   2  11       16.74       16.03      1.90 o 
 -11   3  11        0.91        0.37      1.33 o 
 -10   3  11        4.38        5.19      1.13 o 
  -9   3  11        3.07        3.30      1.45 o 
  -8   3  11        7.13        7.21      1.10 o 
  -7   3  11       12.71       10.96      1.08 o 
  -6   3  11       38.71       30.77      1.77 o 
  -5   3  11       10.52        8.22      1.30 o 
  -4   3  11       20.24       18.82      1.90 o 
  -3   3  11       67.75       63.21      4.00 o 
  -2   3  11       87.09       79.50      1.92 o 
  -1   3  11       88.14       75.82      1.28 o 
   0   3  11       12.74       10.55      1.02 o 
   1   3  11        1.89        1.13      1.23 o 
   2   3  11       30.10       30.14      3.05 o 
   3   3  11       22.51       22.03      1.73 o 
   4   3  11        9.16        9.05      1.32 o 
   5   3  11       15.21       18.05      1.38 o 
   6   3  11        8.15        6.93      1.10 o 
   7   3  11        4.25        6.10      1.31 o 
   8   3  11        2.58        3.17      1.09 o 
   9   3  11        0.67        2.68      1.45 o 
  10   3  11        2.78        3.03      1.64 o 
 -10   4  11        8.23        9.53      1.67 o 
  -9   4  11       16.66       17.85      1.39 o 
  -8   4  11       22.93       23.65      3.07 o 
  -7   4  11        2.41        1.69      1.27 o 
  -6   4  11        0.98        2.09      1.35 o 
  -5   4  11        0.43       -0.28      1.28 o 
  -4   4  11        2.36        2.15      1.33 o 
  -3   4  11        4.75        3.71      1.32 o 
  -2   4  11        4.44        4.56      1.10 o 
  -1   4  11       36.39       35.10      1.45 o 
   0   4  11       69.49       70.08      5.08 o 
   1   4  11       33.90       34.62      3.07 o 
   2   4  11       43.27       44.51      4.27 o 
   3   4  11       14.43       13.14      2.52 o 
   4   4  11        0.70        1.01      1.28 o 
   5   4  11        2.08        1.55      1.52 o 
   6   4  11        0.54        0.92      1.29 o 
   7   4  11        1.80       -0.37      1.46 o 
   8   4  11        1.50        0.93      1.45 o 
  -8   5  11       23.36       24.93      1.70 o 
  -7   5  11       16.11       19.46      2.05 o 
  -6   5  11        5.49        4.84      1.89 o 
  -5   5  11        6.24        6.10      2.02 o 
  -4   5  11        6.43        7.83      1.44 o 
  -3   5  11        5.84        6.39      1.66 o 
  -2   5  11        0.92        0.55      1.41 o 
  -1   5  11        1.15        0.91      1.42 o 
   0   5  11        0.22        2.07      1.64 o 
   1   5  11        2.47        1.29      1.18 o 
   2   5  11       11.47       14.82      3.89 o 
   3   5  11       30.29       34.30      5.43 o 
   4   5  11       12.03       11.75      1.92 o 
   5   5  11        5.41        7.58      1.50 o 
   6   5  11        2.02        2.13      1.42 o 
  -4   6  11        5.08        6.02      2.12 o 
  -3   6  11        2.38        2.20      1.52 o 
  -2   6  11        0.67        1.22      1.29 o 
  -1   6  11        0.43        1.39      1.57 o 
   0   6  11        0.86        3.18      1.93 o 
   1   6  11        1.98        1.85      2.28 o 
   2   6  11        1.04        1.04      2.13 o 
   3   6  11        0.40        4.52      2.53 o 
 -12   0  12        1.49        1.12      1.92 o 
 -11   0  12        1.86        1.80      1.67 o 
 -10   0  12       44.17       44.09      7.65 o 
  -9   0  12      151.18      145.60     38.73 o 
  -8   0  12      107.34      118.92     26.04 o 
  -7   0  12       13.60       16.06      4.12 o 
  -6   0  12        1.71        1.74      1.73 o 
  -5   0  12        1.21        1.05      1.73 o 
  -4   0  12        0.17       -0.09      1.75 o 
  -3   0  12        1.94        3.76      1.45 o 
  -2   0  12       11.57       10.06      1.48 o 
  -1   0  12       34.34       31.24      2.50 o 
   0   0  12       71.77       69.56      6.88 o 
   1   0  12        3.47        6.45      1.78 o 
   2   0  12        1.11        0.82      1.44 o 
   3   0  12        0.94        2.37      1.45 o 
   4   0  12      116.72      125.47     22.09 o 
   5   0  12      166.53      149.43     25.66 o 
   6   0  12       12.74        9.55      2.31 o 
   7   0  12        3.19        0.65      1.35 o 
   8   0  12        2.29        1.94      1.20 o 
   9   0  12        5.19        3.99      1.30 o 
  10   0  12        4.31        5.30      1.47 o 
 -12   1  12        7.47        6.04      1.42 o 
 -11   1  12        2.65        2.15      1.48 o 
 -10   1  12        6.41        5.71      1.22 o 
  -9   1  12        0.49        1.26      1.31 o 
  -8   1  12       30.12       30.84      3.73 o 
  -7   1  12       55.21       55.67      6.40 o 
  -6   1  12       53.27       53.89      6.57 o 
  -5   1  12       23.42       27.37      2.95 o 
  -4   1  12       18.47       19.76      2.10 o 
  -3   1  12       11.05       10.66      1.25 o 
  -2   1  12       46.22       46.08      3.49 o 
  -1   1  12       19.62       20.66      1.48 o 
   0   1  12       29.02       27.27      2.23 o 
   1   1  12        1.74        1.44      1.21 o 
   2   1  12       49.03       46.69      4.90 o 
   3   1  12      102.35      108.42     14.29 o 
   4   1  12       90.00      102.25     11.48 o 
   5   1  12       51.53       54.89      5.41 o 
   6   1  12       18.69       19.61      1.23 o 
   7   1  12        3.49        3.08      0.88 o 
   8   1  12        4.40        4.22      1.13 o 
   9   1  12        6.39        6.75      1.34 o 
  10   1  12        0.71        1.73      1.15 o 
 -11   2  12        6.03        5.89      1.34 o 
 -10   2  12        0.78       -0.05      1.29 o 
  -9   2  12        1.46        1.57      1.19 o 
  -8   2  12        5.70        4.71      1.09 o 
  -7   2  12        9.45        8.05      1.31 o 
  -6   2  12        4.92        4.39      1.31 o 
  -5   2  12       28.28       25.86      1.49 o 
  -4   2  12       84.69       81.44      7.78 o 
  -3   2  12       30.07       25.09      1.32 o 
  -2   2  12       16.85       18.01      1.43 o 
  -1   2  12       15.22       14.30      1.13 o 
   0   2  12      143.43      136.32      8.69 o 
   1   2  12      241.23      226.72     13.60 o 
   2   2  12      163.11      153.65     14.83 o 
   3   2  12       84.90       81.50      5.75 o 
   4   2  12       59.09       62.18      4.35 o 
   5   2  12       14.51       13.70      1.15 o 
   6   2  12       14.53       11.94      1.12 o 
   7   2  12       34.97       37.24      3.69 o 
   8   2  12       16.71       17.95      1.37 o 
   9   2  12        1.85        1.94      1.15 o 
  10   2  12        0.47        0.54      1.18 o 
 -11   3  12        6.32        4.42      2.14 o 
 -10   3  12        3.36        3.44      1.45 o 
  -9   3  12        4.84        6.16      1.47 o 
  -8   3  12        3.36        2.56      1.26 o 
  -7   3  12        4.41        5.03      1.51 o 
  -6   3  12        2.46        4.54      1.50 o 
  -5   3  12        3.68        4.70      2.01 o 
  -4   3  12        1.57        2.18      1.30 o 
  -3   3  12        3.75        0.44      1.59 o 
  -2   3  12       16.34       14.58      1.10 o 
  -1   3  12       29.34       30.50      1.32 o 
   0   3  12       29.95       22.18      1.25 o 
   1   3  12       63.09       63.67      3.88 o 
   2   3  12       29.76       32.83      3.57 o 
   3   3  12       19.98       18.54      1.61 o 
   4   3  12       42.02       38.14      2.13 o 
   5   3  12       20.23       18.85      1.16 o 
   6   3  12        9.58       12.12      1.32 o 
   7   3  12        1.19        0.72      1.17 o 
   8   3  12        4.96        4.94      1.34 o 
   9   3  12        0.76       -0.45      1.53 o 
  -9   4  12        6.51        4.81      1.74 o 
  -8   4  12        3.41        3.81      1.45 o 
  -7   4  12        3.33        4.08      2.01 o 
  -6   4  12        1.98        3.64      1.64 o 
  -5   4  12        2.07        1.29      1.67 o 
  -4   4  12       14.99       14.09      1.61 o 
  -3   4  12       11.40       13.11      1.39 o 
  -2   4  12        4.11        4.47      1.29 o 
  -1   4  12        2.22        1.10      1.07 o 
   0   4  12        0.68        1.12      1.57 o 
   1   4  12        2.15        2.03      1.94 o 
   2   4  12        2.29        0.31      1.91 o 
   3   4  12       17.30       21.23      2.12 o 
   4   4  12        6.57        6.71      1.48 o 
   5   4  12        3.47        4.29      1.64 o 
   6   4  12       10.70        9.82      1.35 o 
   7   4  12        0.78        0.50      1.46 o 
  -7   5  12       13.26       15.22      1.89 o 
  -6   5  12        7.21        9.67      1.83 o 
  -5   5  12        4.84        1.21      1.63 o 
  -4   5  12        0.54       -0.36      1.84 o 
  -3   5  12        0.29        0.22      1.55 o 
  -2   5  12        3.39        4.56      1.16 o 
  -1   5  12        1.20        3.12      1.15 o 
   0   5  12        0.13        0.53      1.63 o 
   1   5  12        0.07        1.96      3.37 o 
   2   5  12        0.52       -0.76      1.60 o 
   3   5  12        6.64        6.24      2.27 o 
   4   5  12        6.19        7.05      3.08 o 
   5   5  12        5.23        1.37      1.87 o 
 -11   0  13        8.89       10.33      3.38 o 
 -10   0  13        6.10        5.74      2.15 o 
  -9   0  13        0.87        1.62      1.71 o 
  -8   0  13        7.72        6.19      1.91 o 
  -7   0  13        1.04        0.18      1.59 o 
  -6   0  13        1.89        1.67      1.93 o 
  -5   0  13       13.94       15.82      3.00 o 
  -4   0  13      145.95      155.59     31.47 o 
  -3   0  13      257.27      235.99     21.17 o 
  -2   0  13      124.30      117.66      6.13 o 
  -1   0  13       52.13       54.00      5.95 o 
   0   0  13        0.01        0.55      1.75 o 
   1   0  13       53.26       51.80      8.13 o 
   2   0  13       26.93       23.55      5.75 o 
   3   0  13        8.91       10.09      2.68 o 
   4   0  13       16.07       15.45      2.70 o 
   5   0  13        8.54        8.35      1.44 o 
   6   0  13        1.77        2.70      1.50 o 
   7   0  13        1.10        1.16      1.30 o 
   8   0  13        0.20        0.35      1.51 o 
   9   0  13        0.48       -0.61      1.65 o 
 -11   1  13        1.07        0.66      1.14 o 
 -10   1  13        2.85        3.66      1.64 o 
  -9   1  13        6.18        8.30      1.46 o 
  -8   1  13        6.81        8.46      1.46 o 
  -7   1  13        3.76        3.51      1.21 o 
  -6   1  13        9.82       13.10      1.93 o 
  -5   1  13       16.29       21.28      1.50 o 
  -4   1  13       14.20       15.03      1.19 o 
  -3   1  13       12.51       12.80      1.24 o 
  -2   1  13       53.56       46.59      4.06 o 
  -1   1  13      164.69      156.25     14.18 o 
   0   1  13      179.32      179.25     10.32 o 
   1   1  13       84.43       82.12      7.88 o 
   2   1  13       16.48       15.75      1.58 o 
   3   1  13       13.43       13.66      1.69 o 
   4   1  13       32.05       31.80      3.88 o 
   5   1  13        5.27        5.25      1.12 o 
   6   1  13        3.16        2.56      1.20 o 
   7   1  13        6.65        6.91      1.13 o 
   8   1  13        0.49        1.00      1.02 o 
   9   1  13       11.08       10.76      1.06 o 
 -11   2  13        2.53        2.73      1.53 o 
 -10   2  13        1.91        2.43      1.45 o 
  -9   2  13        2.77        2.03      1.29 o 
  -8   2  13        2.43        0.41      1.35 o 
  -7   2  13        7.01        5.72      1.17 o 
  -6   2  13        0.54        1.05      1.32 o 
  -5   2  13       12.68       12.04      1.41 o 
  -4   2  13       23.42       22.53      2.57 o 
  -3   2  13       11.77        9.93      1.25 o 
  -2   2  13       10.42       11.44      1.10 o 
  -1   2  13       10.33       10.53      1.09 o 
   0   2  13        4.01        4.76      1.74 o 
   1   2  13        4.64        1.30      1.94 o 
   2   2  13       10.26        9.92      1.96 o 
   3   2  13        7.69        6.46      1.40 o 
   4   2  13        9.66       10.68      1.49 o 
   5   2  13        3.03        2.92      1.19 o 
   6   2  13        6.21        6.94      1.13 o 
   7   2  13        7.77        6.92      1.20 o 
   8   2  13       13.26       12.14      1.25 o 
   9   2  13       22.74       20.85      1.73 o 
 -10   3  13        2.38        3.33      1.84 o 
  -9   3  13        0.74        1.35      1.24 o 
  -8   3  13        0.60        1.18      1.45 o 
  -7   3  13        0.28        2.09      1.42 o 
  -6   3  13        1.76        0.31      1.71 o 
  -5   3  13       12.36       12.65      1.51 o 
  -4   3  13        9.21       10.19      1.89 o 
  -3   3  13       12.25       12.19      1.10 o 
  -2   3  13        0.37        1.19      1.18 o 
  -1   3  13       19.29       20.69      1.37 o 
   0   3  13       33.90       39.10      1.79 o 
   1   3  13       13.17       15.35      1.58 o 
   2   3  13        2.99        4.28      1.86 o 
   3   3  13        0.95       -0.30      1.89 o 
   4   3  13        2.03        6.64      2.02 o 
   5   3  13        0.10       -0.41      1.25 o 
   6   3  13        0.74        0.31      1.47 o 
   7   3  13        8.54        6.83      1.24 o 
   8   3  13       11.40       11.74      1.55 o 
  -8   4  13        6.09        3.15      2.14 o 
  -7   4  13       10.38        8.61      1.95 o 
  -6   4  13       10.72       11.20      1.64 o 
  -5   4  13        1.70        1.71      2.00 o 
  -4   4  13        5.15        5.33      1.68 o 
  -3   4  13       16.14       14.58      1.49 o 
  -2   4  13        1.39        1.76      1.17 o 
  -1   4  13        1.10        1.21      1.43 o 
   0   4  13        0.69        0.65      1.18 o 
   1   4  13        6.67        9.88      3.86 o 
   2   4  13       23.28       25.03      4.11 o 
   3   4  13       17.33       22.50      3.07 o 
   4   4  13        2.35        1.28      1.85 o 
   5   4  13        5.92        6.16      2.85 o 
   6   4  13        3.71        3.12      1.65 o 
  -5   5  13        0.97       -0.60      2.12 o 
  -4   5  13        0.89       -0.22      1.42 o 
  -3   5  13        0.13        0.36      1.83 o 
  -2   5  13        0.55       -0.65      1.60 o 
  -1   5  13        1.51        0.98      1.59 o 
   0   5  13        0.05        0.39      1.60 o 
   1   5  13        2.33        1.34      1.84 o 
   2   5  13        1.26        0.37      2.01 o 
   3   5  13        4.35        3.60      1.86 o 
 -10   0  14        5.42        4.05      1.91 o 
  -9   0  14        1.97        2.49      1.92 o 
  -8   0  14        0.15        0.73      2.06 o 
  -7   0  14        1.37        2.95      1.69 o 
  -6   0  14        2.57        4.65      1.83 o 
  -5   0  14        2.06        2.11      1.89 o 
  -4   0  14        0.23        0.16      1.66 o 
  -3   0  14        0.02        0.59      1.58 o 
  -2   0  14        7.84        9.62      2.22 o 
  -1   0  14       17.04       17.96      2.08 o 
   0   0  14        3.15        3.16      1.98 o 
   1   0  14        0.05       -0.43      1.94 o 
   2   0  14        1.44        1.32      1.92 o 
   3   0  14       10.04       12.66      1.95 o 
   4   0  14        4.30        4.68      1.61 o 
   5   0  14        0.03       -1.00      2.09 o 
   6   0  14        0.09       -1.00      2.17 o 
   7   0  14        8.46        7.27      1.92 o 
   8   0  14       36.00       33.26      4.90 o 
 -10   1  14        1.61        1.03      1.32 o 
  -9   1  14        3.08        2.67      1.33 o 
  -8   1  14        2.34        1.23      1.30 o 
  -7   1  14        5.71        6.44      1.36 o 
  -6   1  14        9.96       12.20      1.65 o 
  -5   1  14        3.31        3.63      1.32 o 
  -4   1  14       27.73       27.40      2.01 o 
  -3   1  14       12.19       11.39      1.60 o 
  -2   1  14        3.11        2.73      1.57 o 
  -1   1  14        0.94        2.07      1.93 o 
   0   1  14       20.88       25.44      1.76 o 
   1   1  14       22.33       25.13      2.35 o 
   2   1  14        6.32        5.33      1.30 o 
   3   1  14        0.56        1.05      1.11 o 
   4   1  14        7.63        6.69      1.20 o 
   5   1  14       17.63       18.29      2.20 o 
   6   1  14       14.38       15.40      1.43 o 
   7   1  14       13.98       14.60      1.55 o 
   8   1  14        6.56        6.01      1.28 o 
 -10   2  14        2.06        1.77      1.85 o 
  -9   2  14        6.34        4.13      1.34 o 
  -8   2  14        0.55        0.75      1.43 o 
  -7   2  14        2.28        0.58      1.44 o 
  -6   2  14        1.43        0.32      1.67 o 
  -5   2  14        4.38        5.66      1.34 o 
  -4   2  14        8.26        9.98      2.16 o 
  -3   2  14        0.40       -0.82      1.52 o 
  -2   2  14        4.35        4.11      1.31 o 
  -1   2  14        6.27        5.77      1.33 o 
   0   2  14        0.58        1.93      1.53 o 
   1   2  14        2.71        2.91      1.33 o 
   2   2  14        4.84        5.23      1.86 o 
   3   2  14       10.36       10.74      2.04 o 
   4   2  14       15.49       15.22      1.44 o 
   5   2  14       15.51       16.89      1.29 o 
   6   2  14       13.46       12.70      1.77 o 
   7   2  14        1.40        1.06      1.45 o 
   8   2  14        2.79        4.38      2.12 o 
  -9   3  14        8.91        7.96      2.22 o 
  -8   3  14        4.40        4.95      2.28 o 
  -7   3  14        1.25        2.40      2.27 o 
  -6   3  14        2.97        1.94      1.43 o 
  -5   3  14        9.63       10.84      2.05 o 
  -4   3  14       12.17       13.84      2.09 o 
  -3   3  14        6.26        8.45      1.70 o 
  -2   3  14        7.87        7.81      1.21 o 
  -1   3  14        0.56        1.21      1.35 o 
   0   3  14        4.62        3.46      2.08 o 
   1   3  14        2.75        0.42      2.22 o 
   2   3  14        5.01        3.57      1.67 o 
   3   3  14        9.35       10.19      3.57 o 
   4   3  14        1.74        2.31      1.42 o 
   5   3  14        2.57        2.80      1.97 o 
   6   3  14        5.74        6.41      1.55 o 
  -7   4  14        2.44        0.53      2.64 o 
  -6   4  14        0.82        1.54      1.72 o 
  -5   4  14        7.47        6.24      2.29 o 
  -4   4  14        7.82        7.08      1.35 o 
  -3   4  14        3.89        3.35      1.63 o 
  -2   4  14        2.58        4.28      1.78 o 
  -1   4  14        5.47        6.85      1.79 o 
   0   4  14       10.66       10.42      1.48 o 
   1   4  14        4.95        5.59      1.90 o 
   2   4  14        4.29        3.81      2.32 o 
   3   4  14        3.27        3.81      1.59 o 
   4   4  14        0.68        0.14      2.09 o 
   5   4  14        3.66        1.86      2.55 o 
  -2   5  14        0.83        0.44      3.69 o 
  -1   5  14        2.58        1.59      3.68 o 
   0   5  14        7.58        3.35      3.72 o 
  -9   0  15       12.52       15.50      4.45 o 
  -8   0  15       37.44       39.05      8.97 o 
  -7   0  15       44.56       56.63     10.36 o 
  -6   0  15       10.06       14.09      4.06 o 
  -5   0  15        0.03        1.34      1.80 o 
  -4   0  15        0.71        0.44      1.52 o 
  -3   0  15       10.10       12.25      1.98 o 
  -2   0  15       28.89       31.72      2.11 o 
  -1   0  15       34.65       39.64      2.33 o 
   0   0  15        4.56        5.86      1.91 o 
   1   0  15        0.11       -0.08      1.87 o 
   2   0  15        6.20        6.32      1.58 o 
   3   0  15       18.03       21.64      4.44 o 
   4   0  15        7.52        6.27      2.65 o 
   5   0  15        0.10       -0.83      2.05 o 
   6   0  15        0.03        0.40      1.91 o 
   7   0  15        6.64        9.10      2.58 o 
  -9   1  15        0.56        0.90      1.49 o 
  -8   1  15        2.27        2.75      1.64 o 
  -7   1  15        6.52        6.45      1.21 o 
  -6   1  15       10.19       11.65      1.31 o 
  -5   1  15       26.70       29.62      2.70 o 
  -4   1  15       22.17       27.08      3.46 o 
  -3   1  15       12.09       12.96      1.36 o 
  -2   1  15        2.59        2.03      1.54 o 
  -1   1  15        6.28        6.04      1.90 o 
   0   1  15        6.34        5.11      1.89 o 
   1   1  15        5.86        6.27      1.53 o 
   2   1  15        0.63        1.33      1.42 o 
   3   1  15        3.16        3.16      1.31 o 
   4   1  15        4.85        5.69      1.54 o 
   5   1  15        0.03        0.35      1.33 o 
   6   1  15        6.62        8.80      1.35 o 
   7   1  15        1.18        0.82      1.69 o 
  -9   2  15        3.26        1.81      1.89 o 
  -8   2  15        5.25        2.66      1.87 o 
  -7   2  15        0.90       -0.21      1.64 o 
  -6   2  15        2.93        2.61      2.48 o 
  -5   2  15        3.59        4.61      2.15 o 
  -4   2  15        2.56        3.24      1.31 o 
  -3   2  15       19.30       20.65      1.49 o 
  -2   2  15        3.09        1.99      1.32 o 
  -1   2  15       11.06       12.88      1.75 o 
   0   2  15       10.58        8.81      2.12 o 
   1   2  15        4.52        5.65      1.47 o 
   2   2  15       13.18       18.40      5.78 o 
   3   2  15        2.51        2.81      2.04 o 
   4   2  15        2.49        2.10      1.99 o 
   5   2  15        0.41       -0.09      1.50 o 
   6   2  15        3.15        3.53      1.57 o 
  -7   3  15        1.82        0.17      2.07 o 
  -6   3  15        5.39        5.70      1.60 o 
  -5   3  15        6.54        6.61      1.63 o 
  -4   3  15        9.40       12.31      1.35 o 
  -3   3  15       17.71       21.97      1.49 o 
  -2   3  15       19.54       19.38      1.35 o 
  -1   3  15       16.74       18.94      1.34 o 
   0   3  15        5.96        6.41      1.46 o 
   1   3  15        5.35        3.61      1.69 o 
   2   3  15       10.93       12.40      1.89 o 
   3   3  15        8.31       10.05      2.30 o 
   4   3  15        6.50        7.70      1.98 o 
   5   3  15        4.35        5.66      2.65 o 
  -5   4  15        8.52       10.17      2.70 o 
  -4   4  15        5.41        5.00      1.65 o 
  -3   4  15        8.44        8.13      1.47 o 
  -2   4  15        0.55        0.99      1.44 o 
  -1   4  15        6.39        6.25      1.62 o 
   0   4  15       11.88       15.04      2.31 o 
   1   4  15        2.37        3.74      2.12 o 
   2   4  15        0.06       -0.54      2.62 o 
  -8   0  16        1.26        2.64      2.20 o 
  -7   0  16        6.22        6.30      2.36 o 
  -6   0  16        1.52        1.01      1.88 o 
  -5   0  16        9.53        9.25      1.91 o 
  -4   0  16       19.05       21.26      3.65 o 
  -3   0  16        0.88        1.25      2.10 o 
  -2   0  16       11.43       10.40      2.36 o 
  -1   0  16       20.04       19.39      2.26 o 
   0   0  16        3.39        3.45      2.30 o 
   1   0  16        0.69        0.91      2.07 o 
   2   0  16        9.61       11.32      2.16 o 
   3   0  16        7.90        9.18      2.22 o 
   4   0  16       12.69       16.23      2.91 o 
   5   0  16       32.19       39.91      6.41 o 
   6   0  16       13.83       15.86      2.77 o 
  -8   1  16        8.48        9.59      1.83 o 
  -7   1  16        8.67       11.45      1.65 o 
  -6   1  16        7.88       10.02      1.80 o 
  -5   1  16        4.51        6.63      1.85 o 
  -4   1  16        0.16        0.82      1.68 o 
  -3   1  16        3.08        0.98      1.69 o 
  -2   1  16        2.91        1.74      2.08 o 
  -1   1  16        0.17       -0.45      1.68 o 
   0   1  16        9.29       10.57      1.74 o 
   1   1  16       18.20       19.03      2.95 o 
   2   1  16        6.95        9.37      1.65 o 
   3   1  16        4.04        4.23      1.53 o 
   4   1  16        2.31        2.04      1.64 o 
   5   1  16        0.21        0.11      1.38 o 
  -7   2  16        6.33        5.21      2.65 o 
  -6   2  16       13.71       16.48      3.80 o 
  -5   2  16        5.75        4.18      1.90 o 
  -4   2  16        0.70        0.25      1.60 o 
  -3   2  16        3.38        2.28      1.86 o 
  -2   2  16        2.01        4.42      1.29 o 
  -1   2  16        0.63       -0.29      1.67 o 
   0   2  16        3.33        2.73      2.13 o 
   1   2  16        5.50        4.88      1.64 o 
   2   2  16        0.88       -0.80      1.65 o 
   3   2  16        0.70        0.36      1.60 o 
   4   2  16        1.46       -1.37      2.38 o 
   5   2  16        3.14        2.85      5.15 o 
  -5   3  16        5.90        4.91      2.34 o 
  -4   3  16       10.02       12.17      1.99 o 
  -3   3  16        1.87        2.69      1.33 o 
  -2   3  16        4.60        5.79      1.62 o 
  -1   3  16        1.59        1.53      2.07 o 
   0   3  16       13.33       14.40      1.95 o 
   1   3  16       22.57       24.02      6.44 o 
   2   3  16       10.86       14.08      4.24 o 
   3   3  16        5.05        5.76      2.79 o 
  -6   0  17        0.27        0.76      2.15 o 
  -5   0  17        0.08        0.58      1.98 o 
  -4   0  17        0.00       -0.21      2.55 o 
  -3   0  17        1.12        0.39      2.56 o 
  -2   0  17        5.85        5.62      2.38 o 
  -1   0  17       13.17       14.67      2.42 o 
   0   0  17        9.30       11.67      2.61 o 
   1   0  17        2.65        4.01      2.29 o 
   2   0  17        4.76        5.49      2.33 o 
   3   0  17        9.62       11.40      2.56 o 
   4   0  17        3.95        5.87      2.63 o 
  -6   1  17        0.87        1.00      1.67 o 
  -5   1  17        0.67       -0.54      1.86 o 
  -4   1  17       11.10       10.59      1.93 o 
  -3   1  17       28.29       34.16      3.98 o 
  -2   1  17       16.63       18.38      2.41 o 
  -1   1  17        2.24        1.66      2.31 o 
   0   1  17        3.01        3.14      1.89 o 
   1   1  17        3.73        3.06      1.89 o 
   2   1  17        6.48        7.20      1.88 o 
   3   1  17        6.39        7.59      2.16 o 
  -5   2  17        1.62        1.73      2.13 o 
  -4   2  17        1.58        3.91      1.84 o 
  -3   2  17        5.03        5.95      1.98 o 
  -2   2  17       14.38       14.44      2.38 o 
  -1   2  17       29.74       34.29      2.12 o 
   0   2  17       37.89       42.69      2.65 o 
   1   2  17       15.37       16.25      1.93 o 
   2   2  17        2.19        3.13      2.15 o 
  -3   0  18        0.00        0.66      3.20 o 
  -2   0  18        4.22        7.27      3.27 o 
  -1   0  18        7.69       11.27      2.98 o 
   0   0  18        5.62        8.43      2.94 o 
  -2   1  18        8.95        9.60      2.77 o 
  -1   1  18        8.00        9.36      2.66 o 
                                                 
